# Supplementary material for: 9-Phenyl-10H-acridinium trifluoro­methane­sulfonate
Source: Acta Crystallogr Sect E Struct Rep Online. 2010 Oct 20;66(Pt 11):o2845–6. doi: 10.1107/S1600536810040900 (PMC3009277; doi:10.1107/S1600536810040900)
Supplement: Supplementary file 1 [file e-66-o2845-sup1.cif]

##############################################################################
###                                                                        ###
###        Electronic paper (Acta Crystallographica Section E)             ###
###                                                                        ###
##############################################################################
#                                                                            #
# This CIF contains the data in a paper accepted for publication in Acta     #
# Crystallographica Section E. It conforms to the requirements of Notes      #
# for Authors for Section E, and has been peer reviewed under the auspices   #
# of the IUCr Commission on Journals.                                        #
#                                                                            #
# Full details of the Crystallographic Information File format               #
# are given in the paper "The Crystallographic Information File (CIF):       #
# a New Standard Archive File for Crystallography" by S. R. Hall, F. H.      #
# Allen and I. D. Brown [Acta Cryst. (1991), A47, 655-685].                  #
#                                                                            #
# The current version of the core CIF dictionary is obtainable from          #
# ftp://ftp.iucr.org/pub/cif_core.dic. The current version number is 2.4.    #
#                                                                            #
# Software is freely available for graphical display of the structure(s) in  #
# this CIF.  For information consult the CIF home page http://www.iucr.org/  #
# cif/home.html                                                              #
#                                                                            #
# This file may be used for bona fide research purposes within the           #
# scientific community so long as proper attribution is given to the journal # 
# article from which it was obtained.                                        #
#                                                                            #
##############################################################################
                                             
data_global
_audit_creation_method     'from SHELXL97 CIF and IUCr SHELXL97-template'
_journal_date_recd_electronic     2010-09-17
_journal_date_accepted     2010-10-12
_journal_name_full     'Acta Crystallographica, Section E'
_journal_year     2010
_journal_volume     66
_journal_issue     11
_journal_page_first     o2845
_journal_page_last     o2846
_journal_paper_category     QO
_journal_coeditor_code     VM2046
_publ_contact_author_name     'Prof Jerzy B\/la\.zejowski'
_publ_contact_author_address
;
Faculty of Chemistry
University of Gda\'nsk
J. Sobieskiego 18
80-952 Gda\'nsk
Poland
;
_publ_contact_author_email     bla@chem.univ.gda.pl
_publ_contact_author_fax     '+48 58 523 53 57'
_publ_contact_author_phone     '+48 58 523 53 31'
_publ_section_title
;
9-Phenyl-10<i>H</i>-acridinium trifluoromethanesulfonate
;
loop_
    _publ_author_name
    _publ_author_footnote
    _publ_author_address
    'Damian Trzybi\'nski' ?
;
Faculty of Chemistry
University of Gda\'nsk
J. Sobieskiego 18
80-952 Gda\'nsk
Poland
;
    'Beata Zadykowicz' ?
;
Faculty of Chemistry
University of Gda\'nsk
J. Sobieskiego 18
80-952 Gda\'nsk
Poland
;
    'Karol Krzymi\'nski' ?
;
Faculty of Chemistry
University of Gda\'nsk
J. Sobieskiego 18
80-952 Gda\'nsk
Poland
;
    'Artur Sikorski' ?
;
Faculty of Chemistry
University of Gda\'nsk
J. Sobieskiego 18
80-952 Gda\'nsk
Poland
;
    'Jerzy B\/la\.zejowski'
;
?
;
;
Faculty of Chemistry
University of Gda\'nsk
J. Sobieskiego 18
80-952 Gda\'nsk
Poland
;
data_I
_chemical_name_systematic
;
9-Phenyl-10<i>H</i>-acridinium trifluoromethanesulfonate
;
_chemical_formula_moiety     'C19 H14 N, C F3 S O3'
_chemical_formula_sum     'C20 H14 F3 N O3 S'
_chemical_formula_iupac     'C19 H14 N +, C F3 S O3 -'
_chemical_formula_weight     405.39
_symmetry_cell_setting     monoclinic
_symmetry_space_group_name_H-M     'P 21/n '
_symmetry_space_group_name_Hall     '-P 2yn'
loop_
    _symmetry_equiv_pos_as_xyz
    'x, y, z'
    '-x+1/2, y+1/2, -z+1/2'
    '-x, -y, -z'
    'x-1/2, -y-1/2, z-1/2'
_cell_length_a     9.7064(5)
_cell_length_b     8.9220(3)
_cell_length_c     21.8665(9)
_cell_angle_alpha     90.00
_cell_angle_beta     100.902(4)
_cell_angle_gamma     90.00
_cell_volume     1859.47(14)
_cell_formula_units_Z     4
_cell_measurement_reflns_used     7503
_cell_measurement_theta_min     2.9629
_cell_measurement_theta_max     29.2306
_cell_measurement_temperature     295(2)
_exptl_crystal_description     plate
_exptl_crystal_colour     yellow
_exptl_crystal_size_max     0.40
_exptl_crystal_size_mid     0.15
_exptl_crystal_size_min     0.04
_exptl_crystal_density_diffrn     1.448
_exptl_crystal_density_meas     ?
_exptl_crystal_density_method     'not measured'
_exptl_crystal_F_000     832
_exptl_absorpt_coefficient_mu     0.224
_exptl_absorpt_correction_type     multi-scan
_exptl_absorpt_process_details
;
(CrysAlis RED; Oxford Diffraction, 2008)
;
_exptl_absorpt_correction_T_min     0.89466
_exptl_absorpt_correction_T_max     1.00000
_exptl_special_details     ?
_diffrn_ambient_temperature     295(2)
_diffrn_radiation_type     MoK\a
_diffrn_radiation_wavelength     0.71073
_diffrn_radiation_source     'Enhanced (Mo) X-ray Source'
_diffrn_radiation_monochromator     graphite
_diffrn_measurement_device_type     'Oxford Diffraction Gemini R Ultra Ruby CCD'
_diffrn_measurement_method     \w
_diffrn_detector_area_resol_mean     10.4002
_diffrn_reflns_number     35783
_diffrn_reflns_av_R_equivalents     0.0659
_diffrn_reflns_av_sigmaI/netI     0.0514
_diffrn_reflns_theta_min     2.97
_diffrn_reflns_theta_max     25.05
_diffrn_reflns_theta_full     25.05
_diffrn_measured_fraction_theta_max     0.999
_diffrn_measured_fraction_theta_full     0.999
_diffrn_reflns_limit_h_min     -11
_diffrn_reflns_limit_h_max     11
_diffrn_reflns_limit_k_min     -10
_diffrn_reflns_limit_k_max     10
_diffrn_reflns_limit_l_min     -26
_diffrn_reflns_limit_l_max     26
_diffrn_standards_number     ?
_diffrn_standards_interval_count     ?
_diffrn_standards_interval_time     ?
_diffrn_standards_decay_%     ?
_reflns_number_total     3296
_reflns_number_gt     1565
_reflns_threshold_expression     >2sigma(I)
_refine_ls_structure_factor_coef     Fsqd
_refine_ls_matrix_type     full
_refine_ls_R_factor_all     0.1279
_refine_ls_R_factor_gt     0.0592
_refine_ls_wR_factor_gt     0.1672
_refine_ls_wR_factor_ref     0.1840
_refine_ls_goodness_of_fit_ref     1.031
_refine_ls_restrained_S_all     1.028
_refine_ls_number_reflns     3296
_refine_ls_number_parameters     281
_refine_ls_number_restraints     18
_refine_ls_hydrogen_treatment     mixed
_refine_ls_weighting_scheme     calc
_refine_ls_weighting_details
         'calc w=1/[\s^2^(Fo^2^)+(0.0980P)^2^+0.0000P] where P=(Fo^2^+2Fc^2^)/3'
_atom_sites_solution_hydrogens     geom
_atom_sites_solution_primary     direct
_atom_sites_solution_secondary     difmap
_refine_ls_shift/su_max     0.001
_refine_ls_shift/su_mean     0.000
_refine_diff_density_max     0.314
_refine_diff_density_min     -0.296
_refine_ls_extinction_method     none
_refine_ls_extinction_coef     ?
loop_
    _atom_type_symbol
    _atom_type_description
    _atom_type_scat_dispersion_real
    _atom_type_scat_dispersion_imag
    _atom_type_scat_source
    'C' 'C' 0.0033 0.0016
                         'International Tables Vol C Tables 4.2.6.8 and 6.1.1.4'
    'H' 'H' 0.0000 0.0000
                         'International Tables Vol C Tables 4.2.6.8 and 6.1.1.4'
    'O' 'O' 0.0106 0.0060
                         'International Tables Vol C Tables 4.2.6.8 and 6.1.1.4'
    'S' 'S' 0.1246 0.1234
                         'International Tables Vol C Tables 4.2.6.8 and 6.1.1.4'
    'F' 'F' 0.0171 0.0103
                         'International Tables Vol C Tables 4.2.6.8 and 6.1.1.4'
    'N' 'N' 0.0061 0.0033
                         'International Tables Vol C Tables 4.2.6.8 and 6.1.1.4'
_computing_data_collection     '<i>CrysAlis CCD</i> (Oxford Diffraction, 2008)'
_computing_cell_refinement     '<i>CrysAlis RED</i> (Oxford Diffraction, 2008)'
_computing_data_reduction     '<i>CrysAlis RED</i> (Oxford Diffraction, 2008)'
_computing_structure_solution     '<i>SHELXS97</i> (Sheldrick, 2008)'
_computing_structure_refinement     '<i>SHELXL97</i> (Sheldrick, 2008)'
_computing_molecular_graphics     '<i>ORTEP-3</i> (Farrugia, 1997)'
_computing_publication_material
              '<i>SHELXL97</i> (Sheldrick, 2008) and <i>PLATON</i> (Spek, 2009)'
loop_
    _atom_site_type_symbol
    _atom_site_label
    _atom_site_fract_x
    _atom_site_fract_y
    _atom_site_fract_z
    _atom_site_U_iso_or_equiv
    _atom_site_adp_type
    _atom_site_calc_flag
    _atom_site_refinement_flags
    _atom_site_occupancy
    _atom_site_disorder_assembly
    _atom_site_disorder_group
    C C1 0.4643(5) 0.6284(4) 0.27061(19) 0.0756(12) Uani d . 1 . .
    H H1 0.4534 0.5817 0.2320 0.091 Uiso calc R 1 . .
    C C2 0.4201(5) 0.7706(4) 0.2742(2) 0.0851(13) Uani d . 1 . .
    H H2 0.3797 0.8207 0.2379 0.102 Uiso calc R 1 . .
    C C3 0.4339(5) 0.8442(5) 0.3312(3) 0.0909(14) Uani d . 1 . .
    H H3 0.4027 0.9425 0.3325 0.109 Uiso calc R 1 . .
    C C4 0.4925(5) 0.7740(4) 0.3849(2) 0.0791(12) Uani d . 1 . .
    H H4 0.5011 0.8233 0.4229 0.095 Uiso calc R 1 . .
    C C5 0.6975(5) 0.3417(5) 0.4947(2) 0.0798(12) Uani d . 1 . .
    H H5 0.7091 0.3970 0.5314 0.096 Uiso calc R 1 . .
    C C6 0.7339(5) 0.1953(6) 0.4955(2) 0.0906(14) Uani d . 1 . .
    H H6 0.7685 0.1494 0.5335 0.109 Uiso calc R 1 . .
    C C7 0.7211(5) 0.1098(5) 0.4403(2) 0.0840(13) Uani d . 1 . .
    H H7 0.7474 0.0094 0.4426 0.101 Uiso calc R 1 . .
    C C8 0.6709(4) 0.1728(4) 0.3841(2) 0.0713(11) Uani d . 1 . .
    H H8 0.6639 0.1162 0.3479 0.086 Uiso calc R 1 . .
    C C9 0.5736(4) 0.3985(4) 0.32456(16) 0.0580(10) Uani d . 1 . .
    N N10 0.6000(4) 0.5519(4) 0.43513(16) 0.0716(10) Uani d . 1 . .
    H H10 0.611(5) 0.600(4) 0.4680(19) 0.086 Uiso d . 1 . .
    C C11 0.5279(4) 0.5477(4) 0.32528(17) 0.0615(10) Uani d . 1 . .
    C C12 0.5403(4) 0.6246(4) 0.38231(18) 0.0661(11) Uani d . 1 . .
    C C13 0.6286(4) 0.3275(4) 0.38061(18) 0.0608(10) Uani d . 1 . .
    C C14 0.6417(4) 0.4080(4) 0.43728(18) 0.0660(11) Uani d . 1 . .
    C C15 0.5655(4) 0.3198(4) 0.26420(17) 0.0625(10) Uani d . 1 . .
    C C16 0.6630(6) 0.3472(5) 0.2280(2) 0.0960(15) Uani d . 1 . .
    H H16 0.7368 0.4127 0.2420 0.115 Uiso calc R 1 . .
    C C17 0.6528(7) 0.2784(6) 0.1707(3) 0.1125(18) Uani d . 1 . .
    H H17 0.7200 0.2972 0.1465 0.135 Uiso calc R 1 . .
    C C18 0.5456(8) 0.1840(6) 0.1498(2) 0.1074(18) Uani d . 1 . .
    H H18 0.5393 0.1384 0.1111 0.129 Uiso calc R 1 . .
    C C19 0.4483(7) 0.1554(5) 0.1842(2) 0.1045(17) Uani d . 1 . .
    H H19 0.3748 0.0901 0.1696 0.125 Uiso calc R 1 . .
    C C20 0.4578(5) 0.2241(4) 0.24210(19) 0.0828(13) Uani d . 1 . .
    H H20 0.3900 0.2045 0.2660 0.099 Uiso calc R 1 . .
    S S21 0.73545(11) 0.75830(11) 0.58719(4) 0.0664(4) Uani d . 1 . .
    O O22A 0.6636(9) 0.8243(11) 0.5314(3) 0.218(6) Uani d PD 0.591(8) A 1
    O O22B 0.6445(7) 0.7598(6) 0.5283(3) 0.0458(19) Uiso d PD 0.409(8) A 2
    O O23A 0.7106(11) 0.6045(7) 0.5921(4) 0.218(6) Uani d PD 0.591(8) A 1
    O O23B 0.7280(9) 0.6199(7) 0.6195(2) 0.052(2) Uiso d PD 0.409(8) A 2
    O O24A 0.7300(9) 0.8420(9) 0.6409(3) 0.136(3) Uani d PD 0.591(8) A 1
    O O24B 0.7450(11) 0.8840(7) 0.6215(3) 0.074(2) Uiso d PD 0.409(8) A 2
    C C25 0.9128(6) 0.7584(6) 0.5725(3) 0.0964(15) Uani d . 1 A .
    F F26A 0.9168(11) 0.6857(11) 0.5215(3) 0.298(9) Uani d PD 0.591(8) A 1
    F F27A 0.9485(9) 0.8946(5) 0.5642(4) 0.200(5) Uani d PD 0.591(8) A 1
    F F28A 1.0032(6) 0.7006(8) 0.6159(3) 0.126(3) Uani d PD 0.591(8) A 1
    F F26B 0.9370(13) 0.6408(7) 0.5392(4) 0.102(3) Uiso d PD 0.409(8) A 2
    F F27B 0.940(2) 0.8798(10) 0.5386(3) 0.134(4) Uiso d PD 0.409(8) A 2
    F F28B 1.0068(14) 0.7612(8) 0.6237(4) 0.108(4) Uiso d PD 0.409(8) A 2
loop_
    _atom_site_aniso_label
    _atom_site_aniso_U_11
    _atom_site_aniso_U_22
    _atom_site_aniso_U_33
    _atom_site_aniso_U_12
    _atom_site_aniso_U_13
    _atom_site_aniso_U_23
    C1 0.089(3) 0.070(2) 0.066(3) 0.001(2) 0.010(2) 0.001(2)
    C2 0.099(3) 0.069(3) 0.083(3) 0.015(2) 0.007(3) 0.002(2)
    C3 0.098(4) 0.071(3) 0.105(4) 0.009(2) 0.022(3) 0.003(3)
    C4 0.088(3) 0.069(3) 0.084(3) -0.008(2) 0.023(3) -0.024(2)
    C5 0.073(3) 0.098(3) 0.061(3) -0.005(2) -0.004(2) -0.004(2)
    C6 0.076(3) 0.116(4) 0.071(3) -0.003(3) -0.008(2) 0.017(3)
    C7 0.080(3) 0.078(3) 0.088(3) -0.002(2) 0.002(3) 0.012(3)
    C8 0.067(3) 0.069(2) 0.074(3) 0.001(2) 0.003(2) 0.004(2)
    C9 0.056(2) 0.061(2) 0.056(2) -0.0061(17) 0.0074(19) 0.0001(18)
    N10 0.071(2) 0.078(2) 0.063(2) -0.0116(17) 0.0054(19) -0.0177(18)
    C11 0.061(2) 0.060(2) 0.064(2) -0.0055(17) 0.0114(19) -0.0064(19)
    C12 0.069(3) 0.068(2) 0.059(3) -0.0110(19) 0.007(2) -0.006(2)
    C13 0.053(2) 0.067(2) 0.060(3) -0.0068(17) 0.0047(19) -0.001(2)
    C14 0.057(3) 0.074(3) 0.063(3) -0.0089(19) 0.002(2) -0.001(2)
    C15 0.073(3) 0.057(2) 0.057(2) -0.0023(19) 0.011(2) -0.0020(18)
    C16 0.100(4) 0.106(3) 0.088(3) -0.018(3) 0.034(3) -0.020(3)
    C17 0.136(5) 0.112(4) 0.105(4) -0.001(4) 0.064(4) -0.018(3)
    C18 0.166(6) 0.089(3) 0.072(3) 0.014(4) 0.034(4) -0.010(3)
    C19 0.140(5) 0.092(3) 0.072(3) -0.029(3) -0.004(3) -0.015(3)
    C20 0.098(3) 0.088(3) 0.063(3) -0.021(2) 0.015(2) -0.007(2)
    S21 0.0669(7) 0.0723(7) 0.0562(6) -0.0034(5) 0.0017(5) -0.0060(5)
    O22A 0.114(6) 0.346(13) 0.158(7) -0.095(8) -0.068(5) 0.157(8)
    O23A 0.170(9) 0.106(5) 0.417(17) -0.067(5) 0.158(11) -0.110(8)
    O24A 0.105(5) 0.222(8) 0.079(5) -0.008(6) 0.011(4) -0.081(5)
    C25 0.089(4) 0.111(4) 0.089(4) -0.023(3) 0.016(3) -0.006(3)
    F26A 0.155(9) 0.60(3) 0.167(8) -0.020(12) 0.108(8) -0.114(11)
    F27A 0.068(4) 0.171(6) 0.355(12) -0.011(4) 0.028(7) 0.181(8)
    F28A 0.056(3) 0.101(4) 0.209(7) 0.025(3) -0.002(3) 0.055(4)
_geom_special_details
;
 All esds (except the esd in the dihedral angle between two l.s. planes)
 are estimated using the full covariance matrix.  The cell esds are taken
 into account individually in the estimation of esds in distances, angles
 and torsion angles; correlations between esds in cell parameters are only
 used when they are defined by crystal symmetry.  An approximate (isotropic)
 treatment of cell esds is used for estimating esds involving l.s. planes.
;
loop_
    _geom_bond_atom_site_label_1
    _geom_bond_atom_site_label_2
    _geom_bond_site_symmetry_2
    _geom_bond_distance
    _geom_bond_publ_flag
    C1 C2 . 1.347(5) ?
    C1 C11 . 1.431(5) ?
    C1 H1 . 0.9300 ?
    C2 C3 . 1.393(6) ?
    C2 H2 . 0.9300 ?
    C3 C4 . 1.358(6) ?
    C3 H3 . 0.9300 ?
    C4 C12 . 1.415(5) ?
    C4 H4 . 0.9300 ?
    C5 C6 . 1.353(6) ?
    C5 C14 . 1.401(5) ?
    C5 H5 . 0.9300 ?
    C6 C7 . 1.412(6) ?
    C6 H6 . 0.9300 ?
    C7 C8 . 1.356(5) ?
    C7 H7 . 0.9300 ?
    C8 C13 . 1.438(5) ?
    C8 H8 . 0.9300 ?
    C9 C13 . 1.393(5) ?
    C9 C11 . 1.404(5) ?
    C9 C15 . 1.484(5) ?
    N10 C14 . 1.344(5) ?
    N10 C12 . 1.356(5) ?
    N10 H10 . 0.83(4) ?
    C11 C12 . 1.409(5) ?
    C13 C14 . 1.417(5) ?
    C15 C20 . 1.365(5) ?
    C15 C16 . 1.367(6) ?
    C16 C17 . 1.381(6) ?
    C16 H16 . 0.9300 ?
    C17 C18 . 1.349(8) ?
    C17 H17 . 0.9300 ?
    C18 C19 . 1.339(7) ?
    C18 H18 . 0.9300 ?
    C19 C20 . 1.394(6) ?
    C19 H19 . 0.9300 ?
    C20 H20 . 0.9300 ?
    S21 O24B . 1.342(6) ?
    S21 O23A . 1.401(7) ?
    S21 O24A . 1.401(5) ?
    S21 O22A . 1.413(6) ?
    S21 O22B . 1.417(6) ?
    S21 O23B . 1.431(6) ?
    S21 C25 . 1.810(5) ?
    C25 F28A . 1.274(7) ?
    C25 F27A . 1.286(7) ?
    C25 F26A . 1.296(8) ?
    C25 F28B . 1.305(10) ?
    C25 F26B . 1.322(10) ?
    C25 F27B . 1.366(11) ?
loop_
    _geom_angle_atom_site_label_1
    _geom_angle_atom_site_label_2
    _geom_angle_atom_site_label_3
    _geom_angle_site_symmetry_1
    _geom_angle_site_symmetry_3
    _geom_angle
    _geom_angle_publ_flag
    C2 C1 C11 . . 121.1(4) ?
    C2 C1 H1 . . 119.4 ?
    C11 C1 H1 . . 119.4 ?
    C1 C2 C3 . . 121.2(4) ?
    C1 C2 H2 . . 119.4 ?
    C3 C2 H2 . . 119.4 ?
    C4 C3 C2 . . 120.7(4) ?
    C4 C3 H3 . . 119.7 ?
    C2 C3 H3 . . 119.7 ?
    C3 C4 C12 . . 119.1(4) ?
    C3 C4 H4 . . 120.5 ?
    C12 C4 H4 . . 120.5 ?
    C6 C5 C14 . . 118.3(4) ?
    C6 C5 H5 . . 120.9 ?
    C14 C5 H5 . . 120.9 ?
    C5 C6 C7 . . 122.1(4) ?
    C5 C6 H6 . . 119.0 ?
    C7 C6 H6 . . 119.0 ?
    C8 C7 C6 . . 120.6(4) ?
    C8 C7 H7 . . 119.7 ?
    C6 C7 H7 . . 119.7 ?
    C7 C8 C13 . . 119.7(4) ?
    C7 C8 H8 . . 120.1 ?
    C13 C8 H8 . . 120.1 ?
    C13 C9 C11 . . 119.4(3) ?
    C13 C9 C15 . . 121.0(3) ?
    C11 C9 C15 . . 119.6(3) ?
    C14 N10 C12 . . 124.4(3) ?
    C14 N10 H10 . . 118(3) ?
    C12 N10 H10 . . 117(3) ?
    C9 C11 C12 . . 119.8(4) ?
    C9 C11 C1 . . 123.7(3) ?
    C12 C11 C1 . . 116.5(3) ?
    N10 C12 C11 . . 118.2(4) ?
    N10 C12 C4 . . 120.4(4) ?
    C11 C12 C4 . . 121.4(4) ?
    C9 C13 C14 . . 119.7(3) ?
    C9 C13 C8 . . 122.7(4) ?
    C14 C13 C8 . . 117.5(4) ?
    N10 C14 C5 . . 119.8(4) ?
    N10 C14 C13 . . 118.4(3) ?
    C5 C14 C13 . . 121.7(4) ?
    C20 C15 C16 . . 118.3(4) ?
    C20 C15 C9 . . 121.3(4) ?
    C16 C15 C9 . . 120.3(4) ?
    C15 C16 C17 . . 120.5(5) ?
    C15 C16 H16 . . 119.8 ?
    C17 C16 H16 . . 119.8 ?
    C18 C17 C16 . . 120.2(5) ?
    C18 C17 H17 . . 119.9 ?
    C16 C17 H17 . . 119.9 ?
    C19 C18 C17 . . 120.6(5) ?
    C19 C18 H18 . . 119.7 ?
    C17 C18 H18 . . 119.7 ?
    C18 C19 C20 . . 119.6(5) ?
    C18 C19 H19 . . 120.2 ?
    C20 C19 H19 . . 120.2 ?
    C15 C20 C19 . . 120.7(5) ?
    C15 C20 H20 . . 119.6 ?
    C19 C20 H20 . . 119.6 ?
    O24B S21 O23A . . 140.3(5) ?
    O24B S21 O24A . . 25.3(4) ?
    O23A S21 O24A . . 115.0(3) ?
    O24B S21 O22A . . 96.0(5) ?
    O23A S21 O22A . . 114.2(2) ?
    O24A S21 O22A . . 114.2(4) ?
    O24B S21 O22B . . 117.7(4) ?
    O23A S21 O22B . . 89.6(4) ?
    O24A S21 O22B . . 129.9(4) ?
    O22A S21 O22B . . 24.7(4) ?
    O24B S21 O23B . . 116.8(2) ?
    O23A S21 O23B . . 24.6(4) ?
    O24A S21 O23B . . 91.9(4) ?
    O22A S21 O23B . . 136.2(4) ?
    O22B S21 O23B . . 112.0(2) ?
    O24B S21 C25 . . 97.5(5) ?
    O23A S21 C25 . . 101.4(5) ?
    O24A S21 C25 . . 109.7(4) ?
    O22A S21 C25 . . 100.2(4) ?
    O22B S21 C25 . . 106.7(3) ?
    O23B S21 C25 . . 103.1(4) ?
    F28A C25 F27A . . 108.7(5) ?
    F28A C25 F26A . . 108.1(5) ?
    F27A C25 F26A . . 107.4(5) ?
    F28A C25 F28B . . 25.3(4) ?
    F27A C25 F28B . . 86.5(6) ?
    F26A C25 F28B . . 128.2(8) ?
    F28A C25 F26B . . 85.4(5) ?
    F27A C25 F26B . . 126.3(8) ?
    F26A C25 F26B . . 25.0(4) ?
    F28B C25 F26B . . 108.6(6) ?
    F28A C25 F27B . . 123.3(9) ?
    F27A C25 F27B . . 24.4(4) ?
    F26A C25 F27B . . 83.7(5) ?
    F28B C25 F27B . . 105.9(7) ?
    F26B C25 F27B . . 105.0(6) ?
    F28A C25 S21 . . 114.3(5) ?
    F27A C25 S21 . . 108.4(5) ?
    F26A C25 S21 . . 109.7(6) ?
    F28B C25 S21 . . 112.4(7) ?
    F26B C25 S21 . . 111.8(6) ?
    F27B C25 S21 . . 112.6(9) ?
loop_
    _geom_torsion_atom_site_label_1
    _geom_torsion_atom_site_label_2
    _geom_torsion_atom_site_label_3
    _geom_torsion_atom_site_label_4
    _geom_torsion_site_symmetry_1
    _geom_torsion_site_symmetry_2
    _geom_torsion_site_symmetry_3
    _geom_torsion_site_symmetry_4
    _geom_torsion
    _geom_torsion_publ_flag
    C11 C1 C2 C3 . . . . -0.3(7) ?
    C1 C2 C3 C4 . . . . -0.1(7) ?
    C2 C3 C4 C12 . . . . 0.3(7) ?
    C14 C5 C6 C7 . . . . 1.8(7) ?
    C5 C6 C7 C8 . . . . -0.1(7) ?
    C6 C7 C8 C13 . . . . -0.8(7) ?
    C13 C9 C11 C12 . . . . 1.2(5) ?
    C15 C9 C11 C12 . . . . -177.6(3) ?
    C13 C9 C11 C1 . . . . -177.2(4) ?
    C15 C9 C11 C1 . . . . 4.0(6) ?
    C2 C1 C11 C9 . . . . 178.8(4) ?
    C2 C1 C11 C12 . . . . 0.4(6) ?
    C14 N10 C12 C11 . . . . -3.7(6) ?
    C14 N10 C12 C4 . . . . 176.5(4) ?
    C9 C11 C12 N10 . . . . 1.6(5) ?
    C1 C11 C12 N10 . . . . -180.0(4) ?
    C9 C11 C12 C4 . . . . -178.6(4) ?
    C1 C11 C12 C4 . . . . -0.1(6) ?
    C3 C4 C12 N10 . . . . 179.6(4) ?
    C3 C4 C12 C11 . . . . -0.2(6) ?
    C11 C9 C13 C14 . . . . -2.0(5) ?
    C15 C9 C13 C14 . . . . 176.7(3) ?
    C11 C9 C13 C8 . . . . 176.7(4) ?
    C15 C9 C13 C8 . . . . -4.5(6) ?
    C7 C8 C13 C9 . . . . -178.7(4) ?
    C7 C8 C13 C14 . . . . 0.0(6) ?
    C12 N10 C14 C5 . . . . -177.6(4) ?
    C12 N10 C14 C13 . . . . 2.8(6) ?
    C6 C5 C14 N10 . . . . 177.8(4) ?
    C6 C5 C14 C13 . . . . -2.7(6) ?
    C9 C13 C14 N10 . . . . 0.1(5) ?
    C8 C13 C14 N10 . . . . -178.7(4) ?
    C9 C13 C14 C5 . . . . -179.5(4) ?
    C8 C13 C14 C5 . . . . 1.8(5) ?
    C13 C9 C15 C20 . . . . 82.2(5) ?
    C11 C9 C15 C20 . . . . -99.1(5) ?
    C13 C9 C15 C16 . . . . -100.9(5) ?
    C11 C9 C15 C16 . . . . 77.9(5) ?
    C20 C15 C16 C17 . . . . -0.6(7) ?
    C9 C15 C16 C17 . . . . -177.6(4) ?
    C15 C16 C17 C18 . . . . 0.5(8) ?
    C16 C17 C18 C19 . . . . -0.2(9) ?
    C17 C18 C19 C20 . . . . 0.1(8) ?
    C16 C15 C20 C19 . . . . 0.4(7) ?
    C9 C15 C20 C19 . . . . 177.4(4) ?
    C18 C19 C20 C15 . . . . -0.2(8) ?
    O24B S21 C25 F28A . . . . 83.8(5) ?
    O23A S21 C25 F28A . . . . -61.2(5) ?
    O24A S21 C25 F28A . . . . 60.8(6) ?
    O22A S21 C25 F28A . . . . -178.7(5) ?
    O22B S21 C25 F28A . . . . -154.2(5) ?
    O23B S21 C25 F28A . . . . -36.0(5) ?
    O24B S21 C25 F27A . . . . -37.7(6) ?
    O23A S21 C25 F27A . . . . 177.4(5) ?
    O24A S21 C25 F27A . . . . -60.6(6) ?
    O22A S21 C25 F27A . . . . 59.9(6) ?
    O22B S21 C25 F27A . . . . 84.3(5) ?
    O23B S21 C25 F27A . . . . -157.5(5) ?
    O24B S21 C25 F26A . . . . -154.7(6) ?
    O23A S21 C25 F26A . . . . 60.4(6) ?
    O24A S21 C25 F26A . . . . -177.6(6) ?
    O22A S21 C25 F26A . . . . -57.1(6) ?
    O22B S21 C25 F26A . . . . -32.7(6) ?
    O23B S21 C25 F26A . . . . 85.5(6) ?
    O24B S21 C25 F28B . . . . 56.2(5) ?
    O23A S21 C25 F28B . . . . -88.7(6) ?
    O24A S21 C25 F28B . . . . 33.3(6) ?
    O22A S21 C25 F28B . . . . 153.7(6) ?
    O22B S21 C25 F28B . . . . 178.2(5) ?
    O23B S21 C25 F28B . . . . -63.6(5) ?
    O24B S21 C25 F26B . . . . 178.7(5) ?
    O23A S21 C25 F26B . . . . 33.7(6) ?
    O24A S21 C25 F26B . . . . 155.8(5) ?
    O22A S21 C25 F26B . . . . -83.8(6) ?
    O22B S21 C25 F26B . . . . -59.3(5) ?
    O23B S21 C25 F26B . . . . 58.9(5) ?
    O24B S21 C25 F27B . . . . -63.4(6) ?
    O23A S21 C25 F27B . . . . 151.7(5) ?
    O24A S21 C25 F27B . . . . -86.3(6) ?
    O22A S21 C25 F27B . . . . 34.1(6) ?
    O22B S21 C25 F27B . . . . 58.6(5) ?
    O23B S21 C25 F27B . . . . 176.8(5) ?
loop_
    _geom_hbond_atom_site_label_D
    _geom_hbond_atom_site_label_H
    _geom_hbond_atom_site_label_A
    _geom_hbond_site_symmetry_D
    _geom_hbond_site_symmetry_H
    _geom_hbond_site_symmetry_A
    _geom_hbond_distance_DH
    _geom_hbond_distance_HA
    _geom_hbond_distance_DA
    _geom_hbond_angle_DHA
    _geom_hbond_publ_flag
    C3 H3 O24A 1_555 1_555 3_676 0.93 2.44 3.333(9) 160 y
    C4 H4 O22A 1_555 1_555 1_555 0.93 2.59 3.348(8) 139 y
    C5 H5 O23A 1_555 1_555 1_555 0.93 2.28 3.154(9) 157 y
    N10 H10 O22A 1_555 1_555 1_555 0.83(4) 2.43(4) 3.198(9) 154(3) y
    C17 H17 <i>Cg</i>2 1_555 1_555 2_645 0.93 2.99 3.632(7) 127 y
    C20 H20 O24A 1_555 1_555 3_666 0.93 2.56 3.461(9) 162 y
