# Supplementary material for: 9-Phenyl-10H-acridinium trifluoro­methane­sulfonate
Source: Acta Crystallogr Sect E Struct Rep Online. 2010 Oct 20;66(Pt 11):o2845–6. doi: 10.1107/S1600536810040900 (PMC3009277; doi:10.1107/S1600536810040900)
Supplement: Supplementary file 2 [file e-66-o2845-Isup2.hkl]

# 
# h,k,l, Fc-squared, Fo-squared, sigma(Fo-squared) and status flag 
# 
data_I
_shelx_title      I
_shelx_refln_list_code          4 
_shelx_F_calc_maximum      222.22 
_exptl_crystal_F_000       832.00 
_reflns_d_resolution_high  0.8394 
 
loop_ 
 _symmetry_equiv_pos_as_xyz 
 'x, y, z' 
 '-x+1/2, y+1/2, -z+1/2' 
 '-x, -y, -z' 
 'x-1/2, -y-1/2, z-1/2' 
 
_cell_length_a     9.7064 
_cell_length_b     8.9220 
_cell_length_c    21.8665 
_cell_angle_alpha  90.000 
_cell_angle_beta  100.902 
_cell_angle_gamma  90.000 
 
_shelx_F_squared_multiplier     1.000 
 
loop_ 
 _refln_index_h 
 _refln_index_k 
 _refln_index_l 
 _refln_F_squared_calc 
 _refln_F_squared_meas 
 _refln_F_squared_sigma 
 _refln_observed_status 
   2   0   0     2537.36     2570.50     47.45 o 
   4   0   0     3926.56     3903.27     21.93 o 
   6   0   0      930.09      956.99     34.56 o 
   8   0   0       43.97       19.21     23.15 o 
  10   0   0       96.30       76.49     26.62 o 
   1   1   0     5233.79     5116.09     46.42 o 
   2   1   0    13881.13    13609.30     94.82 o 
   3   1   0       10.57       13.95      9.30 o 
   4   1   0     1546.78     1538.98     12.91 o 
   5   1   0      114.23      104.00      9.66 o 
   6   1   0       19.60       30.54      9.62 o 
   7   1   0        2.19        7.43     10.67 o 
   8   1   0       11.71       13.90     12.42 o 
   9   1   0        7.86        7.60     10.37 o 
  10   1   0      102.57       98.95     19.19 o 
  11   1   0        5.05        5.61     16.39 o 
   0   2   0    49382.31    51422.02    107.67 o 
   1   2   0      698.94      657.45      4.88 o 
   2   2   0       21.84       11.98      3.91 o 
   3   2   0      461.64      523.89      6.35 o 
   4   2   0     1281.72     1269.54     12.52 o 
   5   2   0      153.19      144.46      8.72 o 
   6   2   0       24.30       20.70      7.44 o 
   7   2   0        4.47        8.29      9.49 o 
   8   2   0       76.27       62.76      8.91 o 
   9   2   0        6.87        4.63      7.63 o 
  10   2   0       12.58        7.36     12.26 o 
  11   2   0        5.33        9.71     18.84 o 
   1   3   0     1114.67     1126.14      5.71 o 
   2   3   0       39.60       39.72      3.53 o 
   3   3   0      635.93      642.35      5.19 o 
   4   3   0       72.31       59.64      4.87 o 
   5   3   0       67.97       71.00      6.05 o 
   6   3   0      144.24      167.72      6.86 o 
   7   3   0        0.36        2.90      7.92 o 
   8   3   0        1.83        2.98      8.08 o 
   9   3   0       11.03       13.59      8.83 o 
  10   3   0       10.16       10.07     17.60 o 
   0   4   0     1193.27     1526.03      7.73 o 
   1   4   0      589.66      541.42      4.23 o 
   2   4   0       82.52       96.61      3.65 o 
   3   4   0        1.01       -0.56      4.18 o 
   4   4   0       72.97       69.29      4.74 o 
   5   4   0        0.38        2.29      4.76 o 
   6   4   0       11.10        6.22      6.20 o 
   7   4   0        6.28        6.85      6.79 o 
   8   4   0      175.22      171.48      8.12 o 
   9   4   0        2.78        5.60     12.76 o 
  10   4   0        2.30       15.16     18.64 o 
   1   5   0     1934.89     2043.08      8.93 o 
   2   5   0     1001.65     1079.14      7.07 o 
   3   5   0      189.12      278.08      4.88 o 
   4   5   0        0.09       -2.34      5.77 o 
   5   5   0       85.17       99.28      6.62 o 
   6   5   0      110.34      126.56      8.46 o 
   7   5   0        8.51       13.55      8.52 o 
   8   5   0        0.13       32.00     12.69 o 
   9   5   0        0.68        1.96     13.80 o 
  10   5   0       14.63        8.04     18.29 o 
   0   6   0      371.76      410.73      7.81 o 
   1   6   0       16.60       23.86      3.28 o 
   2   6   0      162.13      170.22      4.84 o 
   3   6   0      166.46      135.33      4.41 o 
   4   6   0      141.68      143.15      6.33 o 
   5   6   0        1.14        6.88      7.42 o 
   6   6   0      133.12      116.01      9.20 o 
   7   6   0        1.42        3.03      8.79 o 
   8   6   0       43.91       56.29     11.61 o 
   9   6   0        0.31        5.72     13.64 o 
   1   7   0       19.95       19.42      6.32 o 
   2   7   0       19.25       22.48      5.96 o 
   3   7   0        4.76        3.76      7.43 o 
   4   7   0      111.95       81.64      5.55 o 
   5   7   0       76.48       62.70      7.15 o 
   6   7   0       22.80       16.93      8.13 o 
   7   7   0        0.00       -1.41     11.75 o 
   8   7   0        0.66       -5.08     13.49 o 
   0   8   0      176.49      178.46     10.65 o 
   1   8   0       23.34       41.68      7.68 o 
   2   8   0       81.17       74.80      4.73 o 
   3   8   0       16.63        8.80      7.51 o 
   4   8   0       92.15       95.29     10.14 o 
   5   8   0        1.78        5.45      9.22 o 
   6   8   0       27.94       30.39     12.66 o 
   7   8   0        0.19        6.65     16.08 o 
   1   9   0        5.88        8.58      8.58 o 
   2   9   0       28.22       11.12      8.83 o 
   3   9   0        0.17        6.58     10.63 o 
   4   9   0        1.31        1.95     14.48 o 
   5   9   0        2.14        5.13     15.01 o 
   6   9   0        3.71       18.60     18.92 o 
   0  10   0       30.38        6.47     23.07 o 
   1  10   0        0.79        5.93     13.28 o 
   2  10   0        0.39       -0.39     15.23 o 
   3  10   0        8.39       13.88     18.10 o 
 -11   0   1       78.69       89.17     22.90 o 
  -9   0   1      171.29      105.45     25.74 o 
  -7   0   1      398.82      419.74     20.26 o 
  -5   0   1     6960.55     7538.61     66.90 o 
  -3   0   1    18638.85    18839.25    150.83 o 
   3   0   1     6336.63     6674.32     50.79 o 
   5   0   1      232.83      210.74     14.01 o 
   7   0   1       28.56       20.47     17.20 o 
   9   0   1       68.01       92.40     24.94 o 
  11   0   1       39.08       31.62     30.61 o 
 -11   1   1        2.37        0.22     20.73 o 
 -10   1   1        4.69       11.76     15.53 o 
  -9   1   1       41.35       20.14      4.36 o 
  -8   1   1        0.05        2.34      9.09 o 
  -7   1   1        4.06       -1.54      8.11 o 
  -6   1   1       10.01       10.95      8.38 o 
  -5   1   1      728.31      728.66     10.74 o 
  -4   1   1     2080.40     2152.50     23.39 o 
  -3   1   1     8650.83     9581.86     31.06 o 
  -2   1   1      268.98      224.20      5.14 o 
  -1   1   1     2271.06     2350.07     14.73 o 
   1   1   1     3410.34     3696.97     21.09 o 
   2   1   1     8874.39     8428.51     56.21 o 
   3   1   1     4807.85     4780.07     29.32 o 
   4   1   1       15.02       19.24      9.53 o 
   5   1   1     1246.98     1161.84     14.88 o 
   6   1   1        0.65       -0.78      9.31 o 
   7   1   1      369.99      392.40     12.38 o 
   8   1   1       11.91        9.20     16.69 o 
   9   1   1       16.71       18.99     12.79 o 
  10   1   1        4.70        2.71     19.69 o 
  11   1   1       62.51       70.50     18.54 o 
 -11   2   1       27.83       34.29     17.63 o 
 -10   2   1        0.40        4.46     13.74 o 
  -9   2   1       23.71       16.95      5.81 o 
  -8   2   1        0.49        5.42      6.17 o 
  -7   2   1      179.52      194.46      6.69 o 
  -6   2   1      371.33      398.01     10.41 o 
  -5   2   1     2715.05     2827.92     25.40 o 
  -4   2   1     1981.79     1989.71     13.43 o 
  -3   2   1      590.53      568.46      6.09 o 
  -2   2   1      605.58      578.70      4.75 o 
  -1   2   1       26.39       24.97      3.08 o 
   0   2   1      118.30      127.62      4.33 o 
   1   2   1     3384.13     3388.23     13.96 o 
   2   2   1      186.19      192.47      4.98 o 
   3   2   1     1395.03     1364.13      7.64 o 
   4   2   1      262.56      292.00      7.61 o 
   5   2   1       44.74       67.74      7.58 o 
   6   2   1      151.13      144.00      7.53 o 
   7   2   1        3.88       -1.16     10.44 o 
   8   2   1        2.31        5.21     12.03 o 
   9   2   1        0.00        4.14     12.53 o 
  10   2   1        2.85       15.76     18.81 o 
  11   2   1       18.83       24.74     18.20 o 
 -10   3   1        9.36        5.51     14.29 o 
  -9   3   1       25.29       27.34      6.87 o 
  -8   3   1        1.21       -0.16      6.85 o 
  -7   3   1       54.66       44.09      7.75 o 
  -6   3   1       20.66       13.76      6.73 o 
  -5   3   1      139.88      126.26      6.23 o 
  -4   3   1      319.88      330.07      6.12 o 
  -3   3   1     1168.26     1164.29      6.11 o 
  -2   3   1       73.56       82.88      3.89 o 
  -1   3   1      649.90      525.73      4.26 o 
   0   3   1      204.71      171.34      3.67 o 
   1   3   1     1939.74     1987.77      7.24 o 
   2   3   1     4164.87     4170.57     17.06 o 
   3   3   1      502.77      485.48      5.36 o 
   4   3   1      111.68      119.72      5.87 o 
   5   3   1       34.93       26.30      5.81 o 
   6   3   1       37.27       33.55      6.84 o 
   7   3   1      186.48      190.87      8.73 o 
   8   3   1        5.55       10.04      8.84 o 
   9   3   1        0.79        9.97     10.05 o 
  10   3   1        0.55        4.42     18.48 o 
 -10   4   1        9.67        4.59     17.15 o 
  -9   4   1        1.29        0.88     12.04 o 
  -8   4   1        7.01       14.36      4.29 o 
  -7   4   1       47.80       88.70      8.96 o 
  -6   4   1       32.76       46.19      7.36 o 
  -5   4   1        2.74        5.09      6.09 o 
  -4   4   1        0.12        3.77      5.73 o 
  -3   4   1      274.11      343.13      4.98 o 
  -2   4   1     1124.13     1103.84      7.49 o 
  -1   4   1      106.13      116.71      3.77 o 
   0   4   1      498.44      686.03      4.79 o 
   1   4   1      485.97      508.95      4.33 o 
   2   4   1       47.19       52.77      3.64 o 
   3   4   1      103.43      123.61      4.60 o 
   4   4   1       76.33       66.23      5.03 o 
   5   4   1        2.72        8.73      5.32 o 
   6   4   1        2.34        7.58      6.72 o 
   7   4   1       21.86       16.91      7.68 o 
   8   4   1       23.09       12.49      9.74 o 
   9   4   1        8.38       13.57     11.46 o 
  10   4   1        1.04       11.21     19.21 o 
 -10   5   1        0.25        3.15     15.93 o 
  -9   5   1        0.84       -7.37     14.45 o 
  -8   5   1        0.35        2.42     10.63 o 
  -7   5   1       29.54       40.65      8.73 o 
  -6   5   1       26.36       22.94      8.36 o 
  -5   5   1        3.85        5.79      6.69 o 
  -4   5   1        0.23        2.82      5.46 o 
  -3   5   1      116.14      132.83      4.20 o 
  -2   5   1        5.95       10.49      4.28 o 
  -1   5   1     3009.12     3452.04     16.20 o 
   0   5   1      440.83      524.83      5.10 o 
   1   5   1      235.88      248.08      4.24 o 
   2   5   1      556.20      538.79      5.14 o 
   3   5   1       60.75       68.25      4.61 o 
   4   5   1        6.27       14.43      5.26 o 
   5   5   1       24.16       29.32      5.63 o 
   6   5   1       48.81       50.30      6.23 o 
   7   5   1      140.21      122.54      7.32 o 
   8   5   1        0.99        2.08     10.70 o 
   9   5   1        1.09        1.94     13.91 o 
  -9   6   1       23.34       26.49     13.77 o 
  -8   6   1        0.06       -1.30     11.90 o 
  -7   6   1       21.19       36.25      9.14 o 
  -6   6   1       64.42       67.98      9.27 o 
  -5   6   1       36.91       46.15      7.18 o 
  -4   6   1        0.96        3.10      6.49 o 
  -3   6   1       40.52       43.02      4.03 o 
  -2   6   1       23.85       21.68      4.45 o 
  -1   6   1      430.48      503.07      5.87 o 
   0   6   1        2.17        2.73      4.91 o 
   1   6   1      121.81      147.62      3.75 o 
   2   6   1       79.71      113.66      4.89 o 
   3   6   1       37.64       32.32      3.25 o 
   4   6   1       50.60       69.51      5.97 o 
   5   6   1        0.59       -1.85      6.79 o 
   6   6   1        8.41        7.38      8.04 o 
   7   6   1        1.19        1.18      9.05 o 
   8   6   1        0.56       11.33     12.20 o 
   9   6   1        2.90       14.76     13.00 o 
  -8   7   1        0.06        6.77     12.34 o 
  -7   7   1        1.11       -1.84     11.36 o 
  -6   7   1        3.63        9.91      9.02 o 
  -5   7   1        9.63       21.78      8.12 o 
  -4   7   1       28.21       20.07      5.76 o 
  -3   7   1       50.68       49.72      6.90 o 
  -2   7   1        0.00        3.14      5.90 o 
  -1   7   1      572.20      684.34      7.83 o 
   0   7   1       59.60       87.27      6.12 o 
   1   7   1      163.89      151.79      6.37 o 
   2   7   1       58.62       56.56      5.84 o 
   3   7   1      181.78      211.29      7.38 o 
   4   7   1       17.28       11.28      4.65 o 
   5   7   1       79.69       67.66      6.73 o 
   6   7   1        6.29        7.50      8.95 o 
   7   7   1       31.19       37.10     11.11 o 
   8   7   1        0.41       12.06     13.82 o 
  -7   8   1        6.29        4.69     15.31 o 
  -6   8   1        0.23        6.93     13.57 o 
  -5   8   1      131.95      119.13     11.04 o 
  -4   8   1        0.51       -0.89     10.61 o 
  -3   8   1        0.01        0.82      7.42 o 
  -2   8   1       51.04       57.22      4.95 o 
  -1   8   1      118.31      105.45      7.89 o 
   0   8   1       10.17        6.27      7.32 o 
   1   8   1      112.10      111.36      7.62 o 
   2   8   1        5.20        4.36      4.95 o 
   3   8   1        2.15        1.57      6.54 o 
   4   8   1        0.10        5.84      9.58 o 
   5   8   1        0.03        2.06     12.01 o 
   6   8   1        8.42        5.43     13.06 o 
   7   8   1        0.58        6.53     13.92 o 
  -6   9   1        2.01       15.43     17.45 o 
  -5   9   1        0.01        7.73     15.99 o 
  -4   9   1        0.91        1.46     11.67 o 
  -3   9   1        0.56        3.39     10.81 o 
  -2   9   1        3.09       11.22      9.32 o 
  -1   9   1      241.86      215.85     10.56 o 
   0   9   1       51.66       53.53      9.31 o 
   1   9   1        7.50        4.06      7.61 o 
   2   9   1        0.27        1.79     10.70 o 
   3   9   1       26.34       35.12     10.91 o 
   4   9   1        7.45       12.00     14.39 o 
   5   9   1       14.45       26.21     15.17 o 
  -3  10   1        0.97        5.41     15.86 o 
  -2  10   1        4.47        3.53     16.24 o 
  -1  10   1       19.24       14.55     13.04 o 
   0  10   1        9.70        7.86     14.11 o 
   1  10   1        1.92        5.39     15.46 o 
   2  10   1        0.01        2.95     15.26 o 
   3  10   1        1.20        3.96     17.03 o 
 -10   0   2       32.57       61.78     19.83 o 
  -8   0   2        0.16       -3.14      7.99 o 
  -6   0   2        5.07        2.44      6.90 o 
  -4   0   2     2262.80     2681.80     31.15 o 
  -2   0   2    32187.02    32531.75    295.95 o 
   2   0   2     3206.51     3265.72     40.83 o 
   4   0   2     2943.93     3097.34     37.49 o 
   6   0   2      419.77      413.38     13.74 o 
   8   0   2      482.09      550.19     27.19 o 
  10   0   2       25.28       34.64     28.24 o 
 -11   1   2        0.03       17.80     18.71 o 
 -10   1   2        4.46        4.87     13.69 o 
  -9   1   2        7.16        1.31      6.40 o 
  -8   1   2      168.00      142.86     11.02 o 
  -7   1   2        0.75        6.45      3.92 o 
  -6   1   2       74.73       61.44      5.09 o 
  -5   1   2      760.33      718.81     15.07 o 
  -4   1   2     1544.19     1399.08     12.31 o 
  -3   1   2     5770.24     5499.17     31.29 o 
  -2   1   2    16517.37    16446.61     67.63 o 
  -1   1   2      425.32      423.86      6.69 o 
   0   1   2    10437.31    10786.31    173.15 o 
   1   1   2      382.68      347.87      5.74 o 
   2   1   2     6486.80     6785.59     30.08 o 
   3   1   2     1955.13     1893.20     14.83 o 
   4   1   2      305.94      278.25      7.80 o 
   5   1   2       24.24       25.36      8.21 o 
   6   1   2      524.37      509.05      9.84 o 
   7   1   2        0.00        0.28      9.05 o 
   8   1   2      212.98      207.73     15.41 o 
   9   1   2       21.08       20.06      7.23 o 
  10   1   2       24.98       27.50     19.93 o 
  11   1   2        0.54        2.32     34.50 o 
 -11   2   2        0.54        1.98     18.12 o 
 -10   2   2       22.13       27.44     16.72 o 
  -9   2   2        0.00        0.75      8.29 o 
  -8   2   2       22.37       14.44      5.75 o 
  -7   2   2        4.69        2.74      4.64 o 
  -6   2   2      273.07      239.44      6.21 o 
  -5   2   2     1536.05     1569.69     22.05 o 
  -4   2   2      723.09      695.06      6.48 o 
  -3   2   2        2.20        1.60      4.72 o 
  -2   2   2      207.91      142.10      4.17 o 
  -1   2   2       39.22       26.23      3.89 o 
   0   2   2        0.69        9.40      3.35 o 
   1   2   2     2989.36     3095.66     12.13 o 
   2   2   2     5374.28     4981.60     23.15 o 
   3   2   2      298.21      294.94      6.25 o 
   4   2   2      435.91      423.16      7.81 o 
   5   2   2        0.50        4.17      7.21 o 
   6   2   2      197.58      216.31      7.29 o 
   7   2   2       37.62       33.02      8.93 o 
   8   2   2      101.38      110.52      9.84 o 
   9   2   2        7.62        5.66     11.28 o 
  10   2   2       56.12       67.29     21.52 o 
 -11   3   2        0.19       -0.25     16.79 o 
 -10   3   2       12.26       15.06     16.25 o 
  -9   3   2       10.29        7.35      9.27 o 
  -8   3   2       39.16       47.65      6.02 o 
  -7   3   2       26.55       21.38      5.62 o 
  -6   3   2       55.88       54.23      4.30 o 
  -5   3   2       97.90      100.51      6.09 o 
  -4   3   2      957.51     1043.48      8.85 o 
  -3   3   2        5.54        3.47      4.63 o 
  -2   3   2        3.94        1.76      3.58 o 
  -1   3   2       77.16       73.38      3.12 o 
   0   3   2      133.03       78.41      3.28 o 
   1   3   2        2.40       -1.66      3.10 o 
   2   3   2      399.35      341.80      3.98 o 
   3   3   2      428.95      433.01      5.41 o 
   4   3   2        1.89        4.03      5.87 o 
   5   3   2      184.08      172.72      6.93 o 
   6   3   2        2.71        7.27      7.82 o 
   7   3   2       34.34       38.05      8.81 o 
   8   3   2       74.49       74.62      8.93 o 
   9   3   2        5.16       10.71     10.66 o 
  10   3   2        5.12        0.10     21.81 o 
 -10   4   2        3.09        9.73     15.10 o 
  -9   4   2        6.08        9.36     11.88 o 
  -8   4   2       41.95       26.96      8.14 o 
  -7   4   2       34.77       37.49      7.97 o 
  -6   4   2       14.87       28.29      7.17 o 
  -5   4   2      273.07      305.64      6.79 o 
  -4   4   2       56.49       72.18      5.73 o 
  -3   4   2      204.78      250.10      5.06 o 
  -2   4   2      313.31      355.54      4.12 o 
  -1   4   2      235.08      262.20      3.61 o 
   0   4   2        0.79        3.93      3.47 o 
   1   4   2      367.75      360.20      4.43 o 
   2   4   2      807.10      779.13      5.61 o 
   3   4   2      362.34      316.25      4.90 o 
   4   4   2        2.83        4.05      4.87 o 
   5   4   2       53.47       47.34      6.01 o 
   6   4   2      141.13      157.82      7.73 o 
   7   4   2       14.40       30.11      8.62 o 
   8   4   2       14.02       12.28      9.31 o 
   9   4   2       29.36       51.68     11.96 o 
  10   4   2       22.34       16.19     22.22 o 
 -10   5   2       22.75       16.91     16.66 o 
  -9   5   2        0.73       14.89     14.08 o 
  -8   5   2       52.94       55.04     10.70 o 
  -7   5   2        6.38        5.39      8.76 o 
  -6   5   2       92.78      114.67      8.67 o 
  -5   5   2       42.21       65.65      7.09 o 
  -4   5   2      643.88      670.92      8.17 o 
  -3   5   2      525.94      449.64      5.12 o 
  -2   5   2       94.34       87.97      3.19 o 
  -1   5   2       22.32       10.63      3.79 o 
   0   5   2       43.75       30.20      3.30 o 
   1   5   2       63.19       63.25      3.98 o 
   2   5   2        8.93        9.99      2.75 o 
   3   5   2       12.40       10.05      4.09 o 
   4   5   2       76.19       76.69      4.95 o 
   5   5   2        0.86        0.25      5.95 o 
   6   5   2      112.20       86.61      6.54 o 
   7   5   2       44.04       52.80      6.90 o 
   8   5   2       22.27        6.76     11.54 o 
   9   5   2        3.58       12.33     13.88 o 
  -9   6   2        0.74        4.07     14.96 o 
  -8   6   2        2.49       12.85     14.27 o 
  -7   6   2        9.17        6.82      9.44 o 
  -6   6   2        2.86        4.56      9.31 o 
  -5   6   2        0.77        5.65      6.66 o 
  -4   6   2      168.55      209.74      6.52 o 
  -3   6   2       32.44       32.23      4.42 o 
  -2   6   2        6.29       15.10      4.66 o 
  -1   6   2        0.89        2.16      4.09 o 
   0   6   2      265.67      334.99      5.21 o 
   1   6   2       56.04       70.31      3.75 o 
   2   6   2       37.09       32.80      5.15 o 
   3   6   2       32.16       16.65      3.67 o 
   4   6   2      160.14      163.69      5.57 o 
   5   6   2       29.02       23.92      5.52 o 
   6   6   2       24.97       16.56      5.92 o 
   7   6   2        0.00        0.86     11.45 o 
   8   6   2        9.69        8.67     11.38 o 
   9   6   2        7.97       -5.88     16.01 o 
  -8   7   2        3.63        9.58     13.73 o 
  -7   7   2        1.56        0.35     14.21 o 
  -6   7   2      181.48      155.64     12.35 o 
  -5   7   2       46.79       51.76      8.54 o 
  -4   7   2      240.17      244.24      9.58 o 
  -3   7   2        1.01        4.68      7.28 o 
  -2   7   2       98.97      101.10      6.64 o 
  -1   7   2        8.33       17.06      6.41 o 
   0   7   2      564.24      650.64      6.97 o 
   1   7   2      111.56      111.44      4.28 o 
   2   7   2      117.48      116.28      4.89 o 
   3   7   2        9.14        7.59      7.10 o 
   4   7   2       50.08       54.18      4.56 o 
   5   7   2        3.14        5.28      5.21 o 
   6   7   2       92.78       72.38     11.20 o 
   7   7   2        0.59       -3.14     11.63 o 
   8   7   2        2.31       12.82     13.15 o 
  -7   8   2        0.02       13.08     16.28 o 
  -6   8   2        0.62       -9.58     14.91 o 
  -5   8   2        3.64       21.07     14.04 o 
  -4   8   2        7.37        2.52      9.42 o 
  -3   8   2       15.74       14.93      7.19 o 
  -2   8   2        3.33       -0.24      5.73 o 
  -1   8   2       36.83       26.62      8.51 o 
   0   8   2       46.18       40.34      7.94 o 
   1   8   2        1.41       -6.41      8.93 o 
   2   8   2       70.16       63.44      6.01 o 
   3   8   2        0.18       -2.52      7.73 o 
   4   8   2       77.48       59.58      8.55 o 
   5   8   2        5.95        3.18     11.19 o 
   6   8   2        2.01       -4.61     13.38 o 
   7   8   2        8.29        8.79     13.54 o 
  -6   9   2        4.25       -1.71     18.60 o 
  -5   9   2        2.36       -8.34     17.54 o 
  -4   9   2       46.04       41.06     11.14 o 
  -3   9   2       14.58       16.59      9.04 o 
  -2   9   2       94.35       78.23      9.53 o 
  -1   9   2        0.06        5.14      9.71 o 
   0   9   2        0.01        3.75     11.39 o 
   1   9   2        5.12        0.23     10.79 o 
   2   9   2       38.40       37.48     11.20 o 
   3   9   2        1.83        3.84     12.13 o 
   4   9   2        0.13        1.74     13.71 o 
   5   9   2        1.71       -2.24     15.00 o 
  -3  10   2        0.67        5.55     16.45 o 
  -2  10   2        0.02        7.89     12.16 o 
  -1  10   2        0.46        1.22     14.53 o 
   0  10   2        1.53        0.44     15.51 o 
   1  10   2        7.98       14.96     14.93 o 
   2  10   2        4.41        2.74     14.22 o 
   3  10   2        0.00        2.63     16.99 o 
 -11   0   3       27.87        4.93     20.69 o 
  -9   0   3       31.37       18.43     17.57 o 
  -7   0   3       22.30       30.86     16.76 o 
  -5   0   3     4062.31     4102.76     48.09 o 
  -3   0   3    16763.74    16770.88    157.00 o 
  -1   0   3       36.27       73.99      8.26 o 
   1   0   3     9142.68     9179.64     67.48 o 
   3   0   3      455.43      422.76     12.86 o 
   5   0   3      147.53      139.21     14.53 o 
   7   0   3      779.88      854.36     18.61 o 
   9   0   3        7.01       13.58     25.86 o 
  11   0   3       45.39       56.42     32.28 o 
 -11   1   3       26.95       22.48     17.84 o 
 -10   1   3        0.78       -2.81     14.01 o 
  -9   1   3      148.39      137.39     14.93 o 
  -8   1   3        3.07        8.59      8.53 o 
  -7   1   3      133.84      121.30      7.86 o 
  -6   1   3      368.62      387.47      9.20 o 
  -5   1   3      263.40      312.58      7.15 o 
  -4   1   3     1290.27     1160.92      8.20 o 
  -3   1   3    36320.11    37579.34    130.40 o 
  -2   1   3     2932.86     2578.35     18.88 o 
  -1   1   3     2111.81     2124.99     26.71 o 
   0   1   3     1073.43     1045.11      7.93 o 
   1   1   3     7524.70     7607.85     48.50 o 
   2   1   3      977.60     1013.62      9.39 o 
   3   1   3       50.53       53.83      4.90 o 
   4   1   3      105.40      105.24      6.09 o 
   5   1   3       46.35       39.97      5.14 o 
   6   1   3      149.07      138.09      6.29 o 
   7   1   3        0.65        3.34      5.33 o 
   8   1   3        2.13        2.83      4.51 o 
   9   1   3       22.12       20.20     15.35 o 
  10   1   3       19.73       14.19     19.96 o 
 -11   2   3       13.08        4.69     19.05 o 
 -10   2   3        3.11        9.45     17.23 o 
  -9   2   3        4.88       11.75      9.54 o 
  -8   2   3      281.92      295.80     10.33 o 
  -7   2   3      162.33      168.26      7.62 o 
  -6   2   3      361.19      370.49      6.96 o 
  -5   2   3     1088.38     1062.46     15.76 o 
  -4   2   3      108.21      107.09      5.52 o 
  -3   2   3      743.21      677.07      5.32 o 
  -2   2   3     2271.95     2122.78      7.32 o 
  -1   2   3     6163.27     5743.19     22.98 o 
   0   2   3     1837.40     1764.81      8.91 o 
   1   2   3      996.61      980.89      5.47 o 
   2   2   3       36.65       59.06      4.41 o 
   3   2   3      997.94     1064.29      9.62 o 
   4   2   3      184.02      186.81      7.25 o 
   5   2   3       32.58       39.35      6.86 o 
   6   2   3       58.94       47.16      6.82 o 
   7   2   3      451.63      436.39     15.20 o 
   8   2   3        0.44        6.59      7.75 o 
   9   2   3       14.57        8.93      9.31 o 
  10   2   3        2.97        4.10     23.88 o 
 -11   3   3       19.31       19.56     18.60 o 
 -10   3   3       12.13       30.21     16.48 o 
  -9   3   3       29.38       17.95      9.12 o 
  -8   3   3       52.26       46.48      8.01 o 
  -7   3   3      266.64      320.77      8.22 o 
  -6   3   3       97.21      126.05      6.19 o 
  -5   3   3      143.64      168.93      6.36 o 
  -4   3   3        6.16       -0.23      5.27 o 
  -3   3   3        0.03        2.21      4.54 o 
  -2   3   3        0.00       -1.27      3.94 o 
  -1   3   3      380.57      353.86      4.05 o 
   0   3   3       70.50       75.09      3.50 o 
   1   3   3       37.96       28.61      4.03 o 
   2   3   3     2091.32     1852.00      9.83 o 
   3   3   3      748.07      674.26      6.34 o 
   4   3   3       10.08        2.04      6.20 o 
   5   3   3      215.73      271.86      7.83 o 
   6   3   3        7.01       12.24      7.72 o 
   7   3   3       56.97       63.27      9.09 o 
   8   3   3        4.15       15.84      8.57 o 
   9   3   3       30.67       21.80     11.12 o 
  10   3   3       28.21       31.73     20.95 o 
 -10   4   3        4.26       -2.61     14.75 o 
  -9   4   3       15.51       16.38     14.09 o 
  -8   4   3        6.20        8.04     12.29 o 
  -7   4   3       99.15      122.82      9.06 o 
  -6   4   3        0.36       -5.61      7.71 o 
  -5   4   3        1.31        5.50      6.31 o 
  -4   4   3        0.65        4.74      5.44 o 
  -3   4   3      234.28      244.38      5.04 o 
  -2   4   3     1429.06     1358.65      6.31 o 
  -1   4   3     2066.14     1981.42      8.62 o 
   0   4   3        3.29        0.64      3.08 o 
   1   4   3       44.46       41.79      3.49 o 
   2   4   3      102.23      146.68      4.10 o 
   3   4   3      522.81      575.43      6.28 o 
   4   4   3       31.80       43.66      3.94 o 
   5   4   3      104.78      110.17      5.69 o 
   6   4   3        0.75        7.18      7.55 o 
   7   4   3       13.72       16.03      8.32 o 
   8   4   3       31.73       28.21      9.26 o 
   9   4   3       61.14       53.67     12.14 o 
  10   4   3       61.16       32.72     20.97 o 
 -10   5   3        4.74       16.44     16.03 o 
  -9   5   3        3.28        6.67     14.58 o 
  -8   5   3        0.73        9.99     12.49 o 
  -7   5   3        3.50        6.84      9.70 o 
  -6   5   3       20.62        6.18      8.94 o 
  -5   5   3       67.27       90.34      7.12 o 
  -4   5   3      220.66      265.28      6.02 o 
  -3   5   3      156.54      195.71      4.69 o 
  -2   5   3      191.30      249.94      4.37 o 
  -1   5   3      115.24      146.98      3.43 o 
   0   5   3       45.87       19.78      4.33 o 
   1   5   3       24.48       14.34      4.40 o 
   2   5   3       32.81       35.92      2.94 o 
   3   5   3      251.93      275.56      4.93 o 
   4   5   3      153.31      111.47      5.13 o 
   5   5   3        0.55        5.69      4.22 o 
   6   5   3        0.78        4.53      5.13 o 
   7   5   3       57.80       45.52      5.08 o 
   8   5   3      104.89       62.42     12.18 o 
   9   5   3        0.61        6.44     14.16 o 
  -9   6   3        8.20       11.72     15.63 o 
  -8   6   3       10.71        7.21     12.02 o 
  -7   6   3        1.89        9.22     10.36 o 
  -6   6   3       60.75       91.21     10.43 o 
  -5   6   3       15.80       26.82      7.42 o 
  -4   6   3       84.70       62.53      6.74 o 
  -3   6   3      656.69      684.67      7.11 o 
  -2   6   3      102.26      108.27      4.87 o 
  -1   6   3      330.71      401.58      5.87 o 
   0   6   3       49.64       48.18      3.86 o 
   1   6   3      295.33      332.36      5.24 o 
   2   6   3       43.22       56.15      5.19 o 
   3   6   3      145.43      142.20      5.22 o 
   4   6   3       13.87       29.08      5.15 o 
   5   6   3       94.47       89.42      6.08 o 
   6   6   3       32.08       21.36      7.23 o 
   7   6   3      116.81      107.27     11.04 o 
   8   6   3        0.47        5.94     12.92 o 
   9   6   3       15.81       24.51     14.89 o 
  -8   7   3        9.44        4.16     14.46 o 
  -7   7   3       58.44       51.76     11.05 o 
  -6   7   3        7.99       10.02     11.81 o 
  -5   7   3        0.27        6.97      7.69 o 
  -4   7   3       71.90       64.40      6.83 o 
  -3   7   3      147.79      121.82      7.01 o 
  -2   7   3        5.44        4.85      6.26 o 
  -1   7   3       16.42       11.90      7.12 o 
   0   7   3        2.99       16.02      6.70 o 
   1   7   3        0.77       -0.58      5.14 o 
   2   7   3       21.15       32.94      6.73 o 
   3   7   3        5.89        5.01      6.75 o 
   4   7   3       91.16       68.37      4.47 o 
   5   7   3       45.47       36.46      6.66 o 
   6   7   3        5.93       19.96     10.57 o 
   7   7   3        4.18        4.83     11.43 o 
   8   7   3        1.58        9.83     14.78 o 
  -7   8   3        5.21       23.67     18.03 o 
  -6   8   3        0.86        1.47     13.54 o 
  -5   8   3        0.24       -3.04     11.73 o 
  -4   8   3       23.90       20.80      9.34 o 
  -3   8   3      151.11      142.53      8.35 o 
  -2   8   3        3.00       11.38      6.31 o 
  -1   8   3      106.14      113.16      8.91 o 
   0   8   3        0.72        3.59      8.20 o 
   1   8   3      221.54      235.05      9.51 o 
   2   8   3       31.80       26.46      6.73 o 
   3   8   3       31.20       42.82      8.29 o 
   4   8   3        1.30        6.95     10.80 o 
   5   8   3        0.58       -1.04     12.10 o 
   6   8   3       89.52       89.65     13.60 o 
   7   8   3       82.09       90.57     14.44 o 
  -6   9   3        0.00       -0.92     20.59 o 
  -5   9   3        5.48        9.96     15.06 o 
  -4   9   3        6.26       12.13     13.39 o 
  -3   9   3        1.40       -7.26     11.10 o 
  -2   9   3        9.42        7.83     11.26 o 
  -1   9   3        0.15       -1.87      9.65 o 
   0   9   3        1.84        7.66     10.65 o 
   1   9   3        0.42       10.45     13.31 o 
   2   9   3        3.44       -1.53     11.68 o 
   3   9   3        3.45        4.13     13.23 o 
   4   9   3        0.14        4.37     15.27 o 
   5   9   3        1.31        1.10     13.94 o 
  -3  10   3       32.00       25.44     14.32 o 
  -2  10   3       22.22       32.21     11.52 o 
  -1  10   3       10.58       10.48     12.15 o 
   0  10   3        0.59       13.30     15.71 o 
   1  10   3       19.02       14.33     12.63 o 
   2  10   3        5.28       -0.16     13.16 o 
   3  10   3        5.19       12.34     15.44 o 
 -10   0   4       19.52       15.72     17.23 o 
  -8   0   4      482.05      558.52     21.91 o 
  -6   0   4       15.80       18.51     11.33 o 
  -4   0   4     7979.96     7974.47     48.86 o 
  -2   0   4     5512.16     5146.22     19.94 o 
   0   0   4     3027.93     3336.58     25.12 o 
   2   0   4     5669.47     5297.20     34.59 o 
   4   0   4      579.31      663.59     14.03 o 
   6   0   4      142.84      183.73     13.53 o 
   8   0   4      299.51      294.99     21.06 o 
  10   0   4        7.77       -9.98     37.71 o 
 -11   1   4        5.69        5.27     17.16 o 
 -10   1   4       10.68        7.12     12.81 o 
  -9   1   4       25.68       22.91     15.06 o 
  -8   1   4      108.55      117.59     11.14 o 
  -7   1   4       17.08       11.84      6.89 o 
  -6   1   4      360.80      393.37      7.55 o 
  -5   1   4     1022.93     1022.83     11.28 o 
  -4   1   4      284.45      235.26      6.28 o 
  -3   1   4      712.49      625.99      7.03 o 
  -2   1   4       42.91       40.26      6.48 o 
  -1   1   4       11.71       19.66      8.27 o 
   0   1   4    38037.38    38523.21    156.68 o 
   1   1   4      303.38      243.94      4.62 o 
   2   1   4      510.55      426.66      4.73 o 
   3   1   4      345.71      391.81      7.51 o 
   4   1   4       80.50       69.95      8.06 o 
   5   1   4       73.86       93.25      9.18 o 
   6   1   4     1399.68     1479.03     18.45 o 
   7   1   4        6.16       10.41     11.66 o 
   8   1   4      285.91      257.18     15.73 o 
   9   1   4        1.66        4.12     17.82 o 
  10   1   4       95.77       93.03     20.74 o 
 -11   2   4        2.78        2.30     16.49 o 
 -10   2   4        8.76       10.94     18.12 o 
  -9   2   4        4.56       -0.64      9.15 o 
  -8   2   4      402.59      471.85     10.38 o 
  -7   2   4     1550.83     1618.61     23.95 o 
  -6   2   4      107.49      109.13      6.46 o 
  -5   2   4      514.66      561.13      9.09 o 
  -4   2   4     2130.62     2167.77     14.55 o 
  -3   2   4      200.48      191.94      4.76 o 
  -2   2   4       44.54       30.80      5.18 o 
  -1   2   4       17.65       10.78      5.31 o 
   0   2   4      140.06       96.12      4.01 o 
   1   2   4     2719.06     2427.55     13.97 o 
   2   2   4       11.25       13.90      3.76 o 
   3   2   4      914.82      889.82      8.13 o 
   4   2   4      114.64      140.92      6.55 o 
   5   2   4       14.89       10.51      6.18 o 
   6   2   4       48.78       57.21      6.42 o 
   7   2   4       47.91       46.57      7.92 o 
   8   2   4       46.60       42.61     12.89 o 
   9   2   4        0.02        0.04     18.42 o 
  10   2   4       32.42       31.80     20.85 o 
 -11   3   4        4.73        8.59     19.09 o 
 -10   3   4        0.01        8.72     16.38 o 
  -9   3   4      103.09       70.86     11.10 o 
  -8   3   4       31.12       21.44      7.04 o 
  -7   3   4       81.25       91.07     10.60 o 
  -6   3   4      626.33      716.78      9.98 o 
  -5   3   4      605.63      667.33      8.43 o 
  -4   3   4       66.81       85.52      5.85 o 
  -3   3   4      255.07      210.22      5.40 o 
  -2   3   4     1850.57     1696.10      6.99 o 
  -1   3   4      692.23      674.67      4.62 o 
   0   3   4      448.41      357.52      4.35 o 
   1   3   4      829.25      798.75      5.83 o 
   2   3   4       22.63       19.38      5.10 o 
   3   3   4       16.41        9.99      4.98 o 
   4   3   4        3.08        7.23      5.23 o 
   5   3   4      141.82      118.76      5.90 o 
   6   3   4      311.78      317.86      7.88 o 
   7   3   4       13.29        7.63      8.12 o 
   8   3   4      114.38      106.37      9.30 o 
   9   3   4        6.00       -0.44     19.81 o 
  10   3   4        0.01        3.66     18.01 o 
 -10   4   4       21.58       26.39     14.61 o 
  -9   4   4        0.99       -1.60     14.48 o 
  -8   4   4        0.95        1.55     12.67 o 
  -7   4   4      183.30      155.50     11.34 o 
  -6   4   4       66.83      103.67      9.83 o 
  -5   4   4       62.97       74.99      7.16 o 
  -4   4   4      379.00      376.29      6.26 o 
  -3   4   4        2.31       -1.72      4.18 o 
  -2   4   4        0.51        1.81      4.42 o 
  -1   4   4      408.30      337.96      4.34 o 
   0   4   4       49.97       27.82      3.81 o 
   1   4   4      262.54      310.54      4.71 o 
   2   4   4      142.09      146.50      4.24 o 
   3   4   4      729.04      863.05      9.52 o 
   4   4   4       61.07       71.79      5.37 o 
   5   4   4       42.26       51.67      6.19 o 
   6   4   4      220.88      191.95     10.20 o 
   7   4   4      148.75      130.85      7.43 o 
   8   4   4       23.98       19.00     10.78 o 
   9   4   4       30.38       28.78     13.89 o 
  10   4   4       45.59       51.84     19.44 o 
 -10   5   4        1.05       11.61     16.95 o 
  -9   5   4        5.13       10.09     14.30 o 
  -8   5   4        7.30       12.91     11.90 o 
  -7   5   4        0.01        4.53     10.75 o 
  -6   5   4      145.85      161.53     11.08 o 
  -5   5   4       54.50       33.71      7.47 o 
  -4   5   4       38.83       47.56      5.63 o 
  -3   5   4      500.21      511.44      5.13 o 
  -2   5   4      777.29      860.55      7.64 o 
  -1   5   4        0.52        8.90      3.70 o 
   0   5   4       12.73       15.72      3.68 o 
   1   5   4      303.77      369.41      4.57 o 
   2   5   4      213.07      200.37      4.58 o 
   3   5   4       30.39       28.28      4.17 o 
   4   5   4      200.15      197.95      6.71 o 
   5   5   4       98.98       75.21      6.95 o 
   6   5   4        0.09       -0.01      8.01 o 
   7   5   4       43.67       34.56      8.79 o 
   8   5   4       65.76       71.56     12.82 o 
   9   5   4        2.28        2.78     15.31 o 
  -9   6   4        2.46        3.75     15.91 o 
  -8   6   4        3.83       18.48     14.35 o 
  -7   6   4        0.37       -3.40     11.31 o 
  -6   6   4      164.05      174.20     11.74 o 
  -5   6   4        1.91        7.94      8.18 o 
  -4   6   4      441.91      510.68      7.91 o 
  -3   6   4       65.81       69.13      4.94 o 
  -2   6   4       79.81       71.05      3.91 o 
  -1   6   4       95.22       69.76      3.43 o 
   0   6   4      154.43      179.45      4.87 o 
   1   6   4       47.40       42.20      5.21 o 
   2   6   4      108.11       82.89      3.25 o 
   3   6   4        9.04        4.52      3.75 o 
   4   6   4      123.08      143.56      6.52 o 
   5   6   4       22.42       15.81      7.79 o 
   6   6   4        1.37       -1.03      5.28 o 
   7   6   4        0.10        6.75     11.84 o 
   8   6   4        1.63        8.96     13.16 o 
  -8   7   4        9.46        3.90     14.77 o 
  -7   7   4       23.90       20.93     13.35 o 
  -6   7   4       12.42        8.99     11.12 o 
  -5   7   4        9.88       -2.24      7.88 o 
  -4   7   4        0.07       -2.70      6.35 o 
  -3   7   4       34.12       47.62      4.27 o 
  -2   7   4      133.10      115.62      5.97 o 
  -1   7   4      136.70      173.04      7.51 o 
   0   7   4      214.39      209.13      6.52 o 
   1   7   4       14.80       22.16      5.71 o 
   2   7   4      431.92      469.20      7.22 o 
   3   7   4        4.92       14.97      8.43 o 
   4   7   4       27.13       16.35      4.84 o 
   5   7   4        0.02       -2.72      8.34 o 
   6   7   4       53.75       52.99     11.72 o 
   7   7   4        4.16        7.84     12.05 o 
   8   7   4       17.46       22.20     17.53 o 
  -7   8   4        1.19        2.96     18.43 o 
  -6   8   4       16.70       15.42     14.14 o 
  -5   8   4       20.47       12.48     12.51 o 
  -4   8   4      181.65      163.72     10.23 o 
  -3   8   4        0.01        4.09      8.31 o 
  -2   8   4       76.60       77.36      6.69 o 
  -1   8   4        7.32       13.53      8.54 o 
   0   8   4        9.64        9.77      8.18 o 
   1   8   4       39.98       31.23      5.02 o 
   2   8   4       28.09       23.70      7.42 o 
   3   8   4        1.17        1.67      9.56 o 
   4   8   4       19.42       23.43     10.18 o 
   5   8   4        0.23        7.71     12.80 o 
   6   8   4       48.35       24.97     12.84 o 
  -6   9   4        1.04       20.52     20.86 o 
  -5   9   4        0.68        4.13     16.09 o 
  -4   9   4       10.49       15.39     11.26 o 
  -3   9   4        6.90       13.94      9.89 o 
  -2   9   4        1.03        0.72      9.75 o 
  -1   9   4       22.87       25.72      9.78 o 
   0   9   4       71.67       64.14     10.31 o 
   1   9   4        4.21       11.60     11.51 o 
   2   9   4       11.38       13.29     11.62 o 
   3   9   4        0.97        7.61     13.40 o 
   4   9   4       15.76       26.41     14.29 o 
   5   9   4        0.70        8.39     15.45 o 
  -3  10   4        8.76       16.39     12.22 o 
  -2  10   4        0.10        6.62     12.10 o 
  -1  10   4        0.06        9.71     14.45 o 
   0  10   4        0.25       -2.11     13.29 o 
   1  10   4        6.37       -0.28     14.34 o 
   2  10   4        1.62        6.36     13.67 o 
   3  10   4        0.13       12.12     14.52 o 
 -11   0   5       29.22       33.30     23.59 o 
  -9   0   5        3.02       -0.26     15.09 o 
  -7   0   5      347.24      318.57     16.12 o 
  -5   0   5      218.60      190.59     12.26 o 
  -3   0   5    15342.25    16443.11    100.93 o 
  -1   0   5      293.14      364.93     12.65 o 
   1   0   5      510.78      444.95      6.48 o 
   3   0   5      421.08      359.75      8.79 o 
   5   0   5      440.69      451.80     12.91 o 
   7   0   5      149.49      156.31     17.37 o 
   9   0   5       99.54      146.72     26.59 o 
 -11   1   5       27.05       28.45     17.33 o 
 -10   1   5        3.56        8.42     14.58 o 
  -9   1   5        3.73        0.52     13.36 o 
  -8   1   5       17.25       31.54     10.75 o 
  -7   1   5       37.16       32.15      9.19 o 
  -6   1   5      366.00      368.94      9.72 o 
  -5   1   5     9897.08    10973.74     65.88 o 
  -4   1   5      935.70      972.61      8.95 o 
  -3   1   5     1329.96     1305.27      8.60 o 
  -2   1   5       15.87       24.72      7.63 o 
  -1   1   5     1871.90     1982.75     14.71 o 
   0   1   5      128.86      145.34      7.31 o 
   1   1   5     5828.22     5593.34     27.91 o 
   2   1   5      499.63      499.97      5.35 o 
   3   1   5     1022.22      990.85      8.68 o 
   4   1   5        1.38        0.52      7.58 o 
   5   1   5     1265.09     1458.82     16.35 o 
   6   1   5      329.41      339.25      9.78 o 
   7   1   5      473.43      465.66     17.83 o 
   8   1   5       44.76       35.74     14.68 o 
   9   1   5        2.47        5.19     18.38 o 
  10   1   5        2.10       11.75     23.18 o 
 -11   2   5        9.33        9.95     17.18 o 
 -10   2   5       29.57       19.13     15.71 o 
  -9   2   5        3.90        1.34     11.11 o 
  -8   2   5       15.19       31.02     11.03 o 
  -7   2   5       49.36       45.88      8.38 o 
  -6   2   5      636.07      662.04     10.98 o 
  -5   2   5      184.53      183.33      6.70 o 
  -4   2   5        0.33        1.94      5.06 o 
  -3   2   5      400.37      452.97      5.17 o 
  -2   2   5        3.74        5.50      5.97 o 
  -1   2   5     3493.70     2975.33     13.05 o 
   0   2   5       25.60       21.58      4.17 o 
   1   2   5     3588.91     3785.41     22.18 o 
   2   2   5      376.66      408.16      5.04 o 
   3   2   5      156.53      187.50      4.63 o 
   4   2   5        0.32       -3.27      7.00 o 
   5   2   5       69.64       66.13      7.93 o 
   6   2   5       11.65       -2.76      9.47 o 
   7   2   5      112.09      120.31     13.17 o 
   8   2   5        0.06        0.15     15.10 o 
   9   2   5       24.03       14.29     20.13 o 
  10   2   5        1.40       -0.74     22.18 o 
 -11   3   5        2.22        7.67     21.16 o 
 -10   3   5       21.13       33.63     16.60 o 
  -9   3   5       20.28       30.29      7.40 o 
  -8   3   5       87.90       93.89     11.22 o 
  -7   3   5      384.21      444.27     12.02 o 
  -6   3   5       43.54       31.15      7.64 o 
  -5   3   5      203.16      199.18      7.23 o 
  -4   3   5       54.32       38.78      5.33 o 
  -3   3   5        2.83        9.69      5.71 o 
  -2   3   5       37.88       24.78      4.68 o 
  -1   3   5     1171.68      958.00      5.73 o 
   0   3   5        0.91        4.85      4.51 o 
   1   3   5      238.53      316.49      4.81 o 
   2   3   5        9.17        5.86      5.03 o 
   3   3   5     1932.73     2103.20     19.01 o 
   4   3   5       23.23       18.07      6.89 o 
   5   3   5       43.41       52.93      5.37 o 
   6   3   5        2.36        0.52      5.44 o 
   7   3   5       47.68       61.02      9.54 o 
   8   3   5        6.83       16.33     15.52 o 
   9   3   5        3.43       15.64     19.33 o 
  10   3   5        0.81       16.29     19.27 o 
 -10   4   5        0.01       15.06     21.65 o 
  -9   4   5        0.11        8.66     14.67 o 
  -8   4   5        7.12        1.95     12.78 o 
  -7   4   5        4.26       11.35     11.66 o 
  -6   4   5      162.51      119.37      9.58 o 
  -5   4   5       10.46       17.19      6.98 o 
  -4   4   5      106.84      115.66      6.15 o 
  -3   4   5      563.29      666.82      6.34 o 
  -2   4   5       16.90       23.68      4.74 o 
  -1   4   5     2124.94     2175.42     10.38 o 
   0   4   5      172.32      195.47      4.48 o 
   1   4   5      317.82      370.04      5.14 o 
   2   4   5      113.75      152.31      5.52 o 
   3   4   5      249.93      263.26      5.85 o 
   4   4   5       22.82       22.49      4.80 o 
   5   4   5       65.54       58.69      7.73 o 
   6   4   5      104.21       74.20     11.11 o 
   7   4   5      132.43      109.03     10.52 o 
   8   4   5      168.18      166.74     14.85 o 
   9   4   5       37.67       33.31     14.56 o 
 -10   5   5        3.09       -1.76     19.03 o 
  -9   5   5        3.08       -1.41     13.36 o 
  -8   5   5        0.04       -2.41     12.41 o 
  -7   5   5       76.51       75.74     10.50 o 
  -6   5   5      185.27      197.00     10.60 o 
  -5   5   5      172.32      227.77      7.48 o 
  -4   5   5      128.61       98.52      6.16 o 
  -3   5   5        1.93        2.02      4.64 o 
  -2   5   5      249.31      203.89      4.51 o 
  -1   5   5      650.54      614.34      6.19 o 
   0   5   5        0.21       14.77      3.81 o 
   1   5   5       18.68       30.20      4.40 o 
   2   5   5       27.75       19.11      4.57 o 
   3   5   5      413.01      402.39      6.24 o 
   4   5   5      171.21      167.79      7.73 o 
   5   5   5      101.48       73.80      6.10 o 
   6   5   5      172.30      189.24      8.26 o 
   7   5   5      244.67      277.70     10.39 o 
   8   5   5        6.55        1.16     12.55 o 
   9   5   5        1.24       -0.32     16.70 o 
  -9   6   5       39.63       38.64     15.12 o 
  -8   6   5       11.01        4.59     14.19 o 
  -7   6   5       31.99       25.62     11.02 o 
  -6   6   5      170.35      138.58     12.97 o 
  -5   6   5        4.51        5.98      8.50 o 
  -4   6   5       17.68        8.93      6.51 o 
  -3   6   5       32.92       30.04      4.81 o 
  -2   6   5        8.00       10.09      4.32 o 
  -1   6   5      175.11      247.88      4.26 o 
   0   6   5        7.73       14.72      3.61 o 
   1   6   5        7.56        8.88      3.11 o 
   2   6   5      118.47      116.54      4.92 o 
   3   6   5       14.97        9.41      5.81 o 
   4   6   5       15.32       28.57      6.48 o 
   5   6   5      403.18      343.40      9.98 o 
   6   6   5       17.91       10.80      8.91 o 
   7   6   5       26.04       27.99     11.56 o 
   8   6   5       27.60        3.82     13.38 o 
  -8   7   5        0.97       -3.72     13.45 o 
  -7   7   5        4.54        8.44     13.58 o 
  -6   7   5       10.05        8.56     12.97 o 
  -5   7   5      151.44      162.54      8.41 o 
  -4   7   5        2.34        4.03      6.20 o 
  -3   7   5      218.65      200.18      7.06 o 
  -2   7   5       18.34       24.94      3.43 o 
  -1   7   5      180.21      151.40      7.19 o 
   0   7   5        2.91       -3.22      5.59 o 
   1   7   5      292.62      317.09      7.30 o 
   2   7   5       57.88       73.52      7.39 o 
   3   7   5        4.21        1.14      4.31 o 
   4   7   5       82.31       77.27      6.68 o 
   5   7   5       36.17       31.63      8.98 o 
   6   7   5        1.75        4.06     12.28 o 
   7   7   5       36.24       31.99     12.00 o 
  -7   8   5        5.59        3.41     18.77 o 
  -6   8   5        0.55       -2.19     15.92 o 
  -5   8   5        6.40       -1.73     12.57 o 
  -4   8   5        0.36        4.05     11.14 o 
  -3   8   5       11.41       10.79      7.73 o 
  -2   8   5        0.02       -1.82      7.01 o 
  -1   8   5        8.08        1.09      8.83 o 
   0   8   5       85.41       98.40      8.49 o 
   1   8   5       44.83       34.21      5.98 o 
   2   8   5        6.37        4.04      7.69 o 
   3   8   5       94.74       83.93      9.63 o 
   4   8   5      120.46      107.75     11.32 o 
   5   8   5      123.61       97.56     11.67 o 
   6   8   5        0.42        1.66     14.18 o 
  -6   9   5        2.25        6.60     26.88 o 
  -5   9   5       18.75       14.54     13.33 o 
  -4   9   5        2.96        9.06     11.67 o 
  -3   9   5       22.63       26.97     10.05 o 
  -2   9   5        0.53        4.79     10.17 o 
  -1   9   5       34.10       32.71      9.51 o 
   0   9   5        0.51        2.44     10.28 o 
   1   9   5       32.08       27.53     11.03 o 
   2   9   5        3.13        5.35     13.12 o 
   3   9   5        9.37       12.63     13.37 o 
   4   9   5        0.08        1.18     15.39 o 
   5   9   5        2.72       11.51     16.92 o 
  -3  10   5        6.20       14.25     13.43 o 
  -2  10   5        0.01        4.92     12.18 o 
  -1  10   5        3.63        6.78     12.56 o 
   0  10   5       25.72       11.28     11.58 o 
   1  10   5        8.20        9.32     14.72 o 
   2  10   5        0.15        2.42     15.37 o 
 -10   0   6        1.49       -4.45     23.58 o 
  -8   0   6       17.71       27.17     23.68 o 
  -6   0   6      127.60      136.08     13.37 o 
  -4   0   6     4144.43     4056.35     34.06 o 
  -2   0   6        4.79       -1.22      9.07 o 
   0   0   6     3300.63     3628.72     21.70 o 
   2   0   6      604.61      456.03      7.74 o 
   4   0   6      154.61      165.48      9.55 o 
   6   0   6     1057.97     1071.76     19.29 o 
   8   0   6      515.55      461.85     21.92 o 
  10   0   6       32.11       18.16     29.55 o 
 -11   1   6        5.57        6.90     19.81 o 
 -10   1   6        7.72        8.01     17.22 o 
  -9   1   6       18.58       16.57     14.01 o 
  -8   1   6      451.19      523.80     15.50 o 
  -7   1   6        7.63        8.24     10.32 o 
  -6   1   6      135.79      122.50      8.66 o 
  -5   1   6      683.07      648.71      8.33 o 
  -4   1   6      677.26      666.55      6.42 o 
  -3   1   6       26.24       27.95      5.30 o 
  -2   1   6     1712.08     1769.52     13.06 o 
  -1   1   6      889.20      862.21     11.60 o 
   0   1   6      170.96      159.41      6.40 o 
   1   1   6      806.35      856.92      8.82 o 
   2   1   6      573.45      561.16      6.90 o 
   3   1   6      337.97      353.15      5.22 o 
   4   1   6        2.13        1.52      5.51 o 
   5   1   6        0.95        5.01      6.53 o 
   6   1   6      257.74      267.28     10.07 o 
   7   1   6        4.07        2.32     14.77 o 
   8   1   6       18.25       17.76     14.87 o 
   9   1   6        1.63       12.52     22.52 o 
  10   1   6       37.90       31.17     18.47 o 
 -11   2   6        2.52       14.75     21.23 o 
 -10   2   6        4.43        8.02     17.52 o 
  -9   2   6      212.85      194.03     12.29 o 
  -8   2   6        5.81       18.85     10.41 o 
  -7   2   6       32.66       45.21      9.03 o 
  -6   2   6        4.85        6.09      6.75 o 
  -5   2   6       56.54       59.83      6.72 o 
  -4   2   6     2361.22     2343.49     12.57 o 
  -3   2   6       36.29       37.59      5.64 o 
  -2   2   6      198.28      161.17      7.39 o 
  -1   2   6       72.07       54.75      6.00 o 
   0   2   6      916.22      706.16      7.70 o 
   1   2   6        1.21        7.21      4.56 o 
   2   2   6     1041.22     1312.44      7.36 o 
   3   2   6      909.59      976.89      6.83 o 
   4   2   6      234.06      235.87      7.48 o 
   5   2   6       54.96       50.31      7.36 o 
   6   2   6      520.57      539.52     10.62 o 
   7   2   6        0.07        6.44     12.41 o 
   8   2   6       43.68       47.30     12.16 o 
   9   2   6        2.98        1.01     17.90 o 
  10   2   6       10.20        7.90     21.35 o 
 -11   3   6       21.77       19.82     22.06 o 
 -10   3   6      113.56      136.04     16.48 o 
  -9   3   6       85.11       88.75     14.63 o 
  -8   3   6       64.60       33.78     14.67 o 
  -7   3   6        0.06       -1.89     10.85 o 
  -6   3   6      188.11      198.16      7.97 o 
  -5   3   6      152.30      140.56      6.22 o 
  -4   3   6      165.99      130.55      6.33 o 
  -3   3   6       10.92        5.43      6.15 o 
  -2   3   6      357.32      284.18      5.95 o 
  -1   3   6      200.13      187.86      5.07 o 
   0   3   6       60.76       49.58      4.98 o 
   1   3   6     1104.51     1114.78      9.93 o 
   2   3   6      179.21      167.91      5.02 o 
   3   3   6      402.69      458.32      6.84 o 
   4   3   6      129.26      117.50      6.43 o 
   5   3   6       20.31       21.66      4.40 o 
   6   3   6      172.83      185.17      8.52 o 
   7   3   6       12.96        0.09      9.59 o 
   8   3   6        0.04        2.62     12.52 o 
   9   3   6        0.77        0.06     17.65 o 
  10   3   6       49.33       53.34     19.37 o 
 -10   4   6        2.39       17.18     22.06 o 
  -9   4   6        9.08        9.67     14.37 o 
  -8   4   6       52.40       70.03     13.53 o 
  -7   4   6        5.28        7.73     11.88 o 
  -6   4   6      608.74      634.04     11.34 o 
  -5   4   6       95.08      118.84      6.64 o 
  -4   4   6      242.25      250.79      6.99 o 
  -3   4   6        0.10        1.09      5.89 o 
  -2   4   6      158.00      159.21      5.17 o 
  -1   4   6       45.08       32.75      4.24 o 
   0   4   6      653.04      601.06      7.54 o 
   1   4   6      160.26      137.45      5.18 o 
   2   4   6        0.74        3.30      5.20 o 
   3   4   6       87.52       56.92      5.42 o 
   4   4   6      137.35      131.47      6.64 o 
   5   4   6      219.70      219.47      7.96 o 
   6   4   6      314.01      368.22     13.48 o 
   7   4   6      148.31      153.94     12.41 o 
   8   4   6        9.69        5.48     17.71 o 
   9   4   6        1.50        2.55     17.80 o 
 -10   5   6        2.98        7.36     16.31 o 
  -9   5   6        3.41       15.67     15.88 o 
  -8   5   6        0.02       -3.17     15.45 o 
  -7   5   6        7.16        5.72     11.19 o 
  -6   5   6       80.45       79.49      8.71 o 
  -5   5   6       38.23       28.54      7.55 o 
  -4   5   6      200.23      234.15      6.82 o 
  -3   5   6       11.03        8.89      4.79 o 
  -2   5   6      148.55      172.29      4.61 o 
  -1   5   6       26.38       20.94      4.04 o 
   0   5   6       20.71       15.42      4.27 o 
   1   5   6       55.51       69.09      4.92 o 
   2   5   6      228.61      212.87      4.70 o 
   3   5   6        6.04        4.69      6.45 o 
   4   5   6        0.68        7.97      7.23 o 
   5   5   6      102.94      108.79     10.09 o 
   6   5   6       17.42       19.96      5.77 o 
   7   5   6       41.52       45.84     10.69 o 
   8   5   6       39.53       24.30     12.62 o 
   9   5   6        1.15        4.37     16.01 o 
  -9   6   6        0.80       15.19     15.86 o 
  -8   6   6       15.27       27.14     13.85 o 
  -7   6   6        7.79       -2.44     11.92 o 
  -6   6   6      186.73      216.40     12.69 o 
  -5   6   6       96.64      128.97      8.24 o 
  -4   6   6       75.76       79.57      5.41 o 
  -3   6   6        2.85        4.71      5.13 o 
  -2   6   6       29.31       26.79      4.37 o 
  -1   6   6      222.69      177.57      4.91 o 
   0   6   6      822.78      911.34      7.35 o 
   1   6   6        2.73        0.51      4.62 o 
   2   6   6      377.41      371.58      5.87 o 
   3   6   6       70.79       57.57      6.59 o 
   4   6   6      344.56      356.30      8.45 o 
   5   6   6      151.46      139.37      9.25 o 
   6   6   6       99.79       92.48     10.85 o 
   7   6   6        2.45        1.31     11.63 o 
   8   6   6        3.25       -1.28     14.40 o 
  -8   7   6        1.12        2.05     15.27 o 
  -7   7   6        0.17        3.65     13.81 o 
  -6   7   6      115.57       94.31     14.55 o 
  -5   7   6       10.15        6.97      8.40 o 
  -4   7   6       79.05       91.35      6.63 o 
  -3   7   6        0.06       -1.41      5.14 o 
  -2   7   6       31.44       22.59      4.90 o 
  -1   7   6        7.08        4.80      4.52 o 
   0   7   6       65.56       70.19      6.29 o 
   1   7   6      196.72      244.67      7.67 o 
   2   7   6        4.79        4.55      3.00 o 
   3   7   6      130.65      133.10      5.87 o 
   4   7   6       61.07       72.81      7.65 o 
   5   7   6       23.48       29.40     10.16 o 
   6   7   6        0.91        4.20     10.39 o 
   7   7   6        2.45        7.80     14.39 o 
  -7   8   6        2.23        5.42     16.56 o 
  -6   8   6        8.41        2.18     14.12 o 
  -5   8   6       13.23       35.04     12.76 o 
  -4   8   6       35.63       34.70      9.79 o 
  -3   8   6       25.43       49.46      8.35 o 
  -2   8   6       59.54       54.17      6.26 o 
  -1   8   6        0.72        4.14      8.10 o 
   0   8   6      118.25      103.89      5.17 o 
   1   8   6       20.01       10.69      7.58 o 
   2   8   6       34.24       41.53      7.64 o 
   3   8   6       37.45       23.97     10.58 o 
   4   8   6      217.24      242.63     12.52 o 
   5   8   6       24.06       15.98     11.47 o 
   6   8   6       14.80        8.31     15.75 o 
  -5   9   6        0.21       -5.08     13.33 o 
  -4   9   6        9.53        8.83     11.66 o 
  -3   9   6        1.53       10.66     10.46 o 
  -2   9   6        1.81        1.04      9.86 o 
  -1   9   6       19.95       17.85      9.58 o 
   0   9   6        4.31        9.95     11.53 o 
   1   9   6       18.15       16.87     10.80 o 
   2   9   6        0.10       -1.82     13.62 o 
   3   9   6        0.80        0.22     14.38 o 
   4   9   6        5.07        2.43     14.86 o 
  -3  10   6       13.35       21.91     12.52 o 
  -2  10   6       27.26       19.71     14.39 o 
  -1  10   6        0.88        1.63     12.59 o 
   0  10   6        2.29       -2.05     12.22 o 
   1  10   6        0.01       18.52     15.40 o 
   2  10   6        2.29       22.10     14.66 o 
 -11   0   7        0.06       16.39     27.48 o 
  -9   0   7      159.89      170.39     19.69 o 
  -7   0   7      259.00      271.23     19.16 o 
  -5   0   7      353.20      351.89     10.69 o 
  -3   0   7     2543.65     2750.51     38.68 o 
  -1   0   7     1614.47     1455.15     15.21 o 
   1   0   7       38.65       34.81      6.88 o 
   3   0   7     3650.35     3566.07     34.72 o 
   5   0   7     1139.92     1184.91     16.19 o 
   7   0   7      173.92      175.94     15.75 o 
   9   0   7        7.38       -5.42     21.86 o 
 -11   1   7        8.81        2.48     19.22 o 
 -10   1   7        1.15       -8.39     18.80 o 
  -9   1   7        0.41        7.76     15.68 o 
  -8   1   7       15.67       41.03     12.89 o 
  -7   1   7      126.63      128.03     10.54 o 
  -6   1   7        3.32       -0.28      8.43 o 
  -5   1   7      149.89      122.95      5.91 o 
  -4   1   7        1.09       -3.36      6.24 o 
  -3   1   7      184.16      158.05      5.44 o 
  -2   1   7      982.82      878.80      9.51 o 
  -1   1   7     1965.25     1969.33     11.13 o 
   0   1   7       43.98       34.70      5.67 o 
   1   1   7      371.28      310.39      5.91 o 
   2   1   7      453.03      476.64      6.31 o 
   3   1   7     1909.31     1932.67     11.14 o 
   4   1   7      347.63      375.69      7.50 o 
   5   1   7        5.73       16.08      6.00 o 
   6   1   7       24.43       21.10      7.55 o 
   7   1   7      503.71      508.06     10.68 o 
   8   1   7        1.69        2.52     12.23 o 
   9   1   7        5.32       14.26     16.68 o 
  10   1   7        0.43        4.97     22.55 o 
 -11   2   7        7.53       15.12     20.24 o 
 -10   2   7       10.96        8.92     18.23 o 
  -9   2   7        5.90       14.04     12.73 o 
  -8   2   7      176.75      201.25     12.70 o 
  -7   2   7      229.85      224.18     11.57 o 
  -6   2   7        9.95        9.92      7.93 o 
  -5   2   7      366.77      304.68      9.01 o 
  -4   2   7       87.45       89.93      5.38 o 
  -3   2   7       57.66       78.13      6.82 o 
  -2   2   7      607.39      578.07      8.73 o 
  -1   2   7        9.08        8.06      6.34 o 
   0   2   7       54.33       42.44      5.16 o 
   1   2   7        4.25       26.90      4.69 o 
   2   2   7       31.27       24.07      4.89 o 
   3   2   7     2300.96     2563.42     15.22 o 
   4   2   7       11.77       12.13      5.31 o 
   5   2   7       21.07       13.45      7.15 o 
   6   2   7       32.21       23.23      9.48 o 
   7   2   7       17.07       14.02     12.08 o 
   8   2   7        1.43        0.26     13.92 o 
   9   2   7        0.48        3.10     16.96 o 
  10   2   7        0.40       12.88     24.98 o 
 -11   3   7        2.96       19.96     22.27 o 
 -10   3   7       53.04       55.65     18.57 o 
  -9   3   7      102.97      104.40     14.35 o 
  -8   3   7        9.89       -9.15     13.39 o 
  -7   3   7        5.60       20.87     10.44 o 
  -6   3   7        6.67        0.99      7.10 o 
  -5   3   7      464.84      444.64      7.12 o 
  -4   3   7        0.78        5.28      4.99 o 
  -3   3   7     1567.12     1564.44      8.92 o 
  -2   3   7        2.43        4.32      6.16 o 
  -1   3   7     1629.64     1437.33     14.80 o 
   0   3   7       47.87       40.26      5.52 o 
   1   3   7      194.10      189.94      4.59 o 
   2   3   7        2.39       -2.86      4.76 o 
   3   3   7     1624.35     1733.85     16.48 o 
   4   3   7      283.51      286.89      6.44 o 
   5   3   7      133.65      117.61      8.04 o 
   6   3   7        0.00        0.88      7.00 o 
   7   3   7      285.97      313.17     10.06 o 
   8   3   7        0.28        0.80     11.93 o 
   9   3   7       40.19       58.25     18.40 o 
 -10   4   7        2.08       -1.20     20.25 o 
  -9   4   7       34.08       59.39     13.89 o 
  -8   4   7       14.73       13.18     12.51 o 
  -7   4   7        9.05       21.06     10.11 o 
  -6   4   7       12.12        5.31      7.54 o 
  -5   4   7      385.34      414.52      7.70 o 
  -4   4   7        0.00       -4.20      4.63 o 
  -3   4   7      181.25      191.59      5.80 o 
  -2   4   7      125.17      138.09      5.39 o 
  -1   4   7      687.88      626.43      5.98 o 
   0   4   7       47.48       39.30      5.25 o 
   1   4   7       27.69       28.96      4.95 o 
   2   4   7      156.28      163.27      5.79 o 
   3   4   7      217.16      169.02      5.98 o 
   4   4   7       92.40      131.47      7.30 o 
   5   4   7       53.34       46.52      7.22 o 
   6   4   7       25.91       32.01      8.32 o 
   7   4   7       41.87       23.06     11.41 o 
   8   4   7       30.67       42.23     13.76 o 
   9   4   7        0.21        6.92     17.36 o 
 -10   5   7        1.98       21.36     18.35 o 
  -9   5   7        1.47        6.70     17.48 o 
  -8   5   7        0.11       -0.27     11.42 o 
  -7   5   7       12.22       22.81      9.56 o 
  -6   5   7       14.89       -3.11      9.89 o 
  -5   5   7      168.81      213.34      8.55 o 
  -4   5   7       19.07       25.27      3.98 o 
  -3   5   7      265.29      240.11      5.56 o 
  -2   5   7       56.08       70.00      4.52 o 
  -1   5   7      346.17      416.15      5.40 o 
   0   5   7        3.58        3.40      4.45 o 
   1   5   7       13.54       16.66      4.91 o 
   2   5   7       23.92       35.32      5.77 o 
   3   5   7        1.75       -0.45      6.39 o 
   4   5   7      131.64      143.88      7.47 o 
   5   5   7      564.16      561.78     10.73 o 
   6   5   7        0.09       11.16     10.97 o 
   7   5   7      122.74      129.65      9.68 o 
   8   5   7       16.29       13.56     12.49 o 
  -9   6   7       22.73       14.35     16.55 o 
  -8   6   7        2.57        8.38     14.17 o 
  -7   6   7        2.79        8.27     11.25 o 
  -6   6   7       14.88       27.41      9.36 o 
  -5   6   7      274.69      306.66      9.50 o 
  -4   6   7       54.29       60.24      5.35 o 
  -3   6   7       79.45       92.26      5.33 o 
  -2   6   7      171.19      184.84      5.09 o 
  -1   6   7      787.20      780.04      6.41 o 
   0   6   7      149.11      167.01      5.26 o 
   1   6   7      388.74      373.17      6.38 o 
   2   6   7      388.31      414.68      6.09 o 
   3   6   7      250.01      241.25      7.42 o 
   4   6   7       90.14       95.63      7.66 o 
   5   6   7       17.82       19.96      7.90 o 
   6   6   7        6.24        4.56     13.16 o 
   7   6   7        0.54        0.51     12.27 o 
   8   6   7        2.64        2.21     15.57 o 
  -8   7   7        8.23       -1.13     15.60 o 
  -7   7   7        9.58        5.13     15.45 o 
  -6   7   7        0.30        5.48     14.37 o 
  -5   7   7       18.88       37.21      8.82 o 
  -4   7   7       45.42       65.87      6.27 o 
  -3   7   7        9.54        7.40      5.57 o 
  -2   7   7        0.44        2.51      5.22 o 
  -1   7   7      187.14      207.60      5.34 o 
   0   7   7        0.43       -1.56      4.79 o 
   1   7   7      230.94      235.48      9.30 o 
   2   7   7        1.61       10.82      5.39 o 
   3   7   7       13.22       14.89      6.62 o 
   4   7   7        5.19        4.87      8.68 o 
   5   7   7      125.98       76.93     11.59 o 
   6   7   7       26.39        7.26     10.69 o 
   7   7   7       14.72       16.43     15.17 o 
  -7   8   7       18.20       19.45     17.00 o 
  -6   8   7        0.01        9.75     16.45 o 
  -5   8   7       49.80       36.01     13.86 o 
  -4   8   7       20.58       13.56      9.68 o 
  -3   8   7       79.74       73.23      8.49 o 
  -2   8   7        0.18        2.05      3.94 o 
  -1   8   7       41.39       31.68      3.96 o 
   0   8   7       22.52       18.75      6.40 o 
   1   8   7      142.39      125.95      8.34 o 
   2   8   7       10.45        3.14      9.09 o 
   3   8   7       10.18       19.34     10.94 o 
   4   8   7       30.11       30.49     11.45 o 
   5   8   7        2.99       10.30     13.71 o 
   6   8   7       13.74       25.60     15.34 o 
  -5   9   7        0.61       -0.47     17.40 o 
  -4   9   7        6.49        2.21     12.98 o 
  -3   9   7        5.31        4.21     11.94 o 
  -2   9   7        1.27        0.96      9.57 o 
  -1   9   7       21.77       26.09      9.85 o 
   0   9   7       14.34       20.58     11.11 o 
   1   9   7       16.50       16.54     11.52 o 
   2   9   7        1.11       -3.15     12.87 o 
   3   9   7        4.87        4.89     13.49 o 
   4   9   7        0.11       14.03     18.04 o 
  -2  10   7        2.35        9.96     14.33 o 
  -1  10   7        1.15        0.58     12.48 o 
   0  10   7        3.42        7.59     13.49 o 
   1  10   7        0.57        6.33     15.02 o 
 -10   0   8       14.19        9.75     20.95 o 
  -8   0   8      232.99      210.69     22.38 o 
  -6   0   8        2.86        9.53     10.63 o 
  -4   0   8     1122.58     1313.79     27.48 o 
  -2   0   8       91.18       76.89      8.68 o 
   0   0   8     1351.91     1330.51     20.16 o 
   2   0   8       35.26       57.46      6.20 o 
   4   0   8      950.07      938.33     11.37 o 
   6   0   8      967.77      956.04     14.93 o 
   8   0   8       54.66       53.84     16.99 o 
  10   0   8       25.71       30.30     36.77 o 
 -11   1   8        4.37       12.52     20.17 o 
 -10   1   8        7.10        6.68     17.57 o 
  -9   1   8        0.22       -1.68     15.38 o 
  -8   1   8      119.55      133.60     12.77 o 
  -7   1   8      121.36      132.01     10.66 o 
  -6   1   8      109.77       92.25      6.94 o 
  -5   1   8       54.69       52.94      5.66 o 
  -4   1   8     1340.95     1391.06     15.46 o 
  -3   1   8        3.07        7.28      7.38 o 
  -2   1   8     2234.05     2427.37     16.48 o 
  -1   1   8      786.20      816.77     11.20 o 
   0   1   8       67.91       53.58      6.23 o 
   1   1   8        0.02       -3.42      5.91 o 
   2   1   8      476.61      351.12      6.38 o 
   3   1   8       15.95        3.23      6.24 o 
   4   1   8       77.61       82.72      6.38 o 
   5   1   8       80.81      112.22      6.98 o 
   6   1   8      211.73      242.68      9.41 o 
   7   1   8        0.01        2.73      8.96 o 
   8   1   8       32.75       17.56     11.28 o 
   9   1   8        0.33        2.03     20.28 o 
  10   1   8        0.30       29.74     24.65 o 
 -11   2   8       13.29       18.97     21.77 o 
 -10   2   8        2.16       13.15     17.99 o 
  -9   2   8       23.27       17.20     13.03 o 
  -8   2   8      159.26      152.55     12.96 o 
  -7   2   8       15.19       15.57     13.99 o 
  -6   2   8        5.37        9.28      7.43 o 
  -5   2   8        2.06        2.41      5.10 o 
  -4   2   8       84.51       82.37      7.40 o 
  -3   2   8        0.01        1.03      6.92 o 
  -2   2   8     2431.71     2463.11     20.34 o 
  -1   2   8      561.60      589.20      7.83 o 
   0   2   8     4884.77     5901.80     20.60 o 
   1   2   8       45.55       49.78      5.95 o 
   2   2   8      267.31      316.63      5.98 o 
   3   2   8      397.56      373.35      5.83 o 
   4   2   8        3.10        2.31      4.99 o 
   5   2   8        1.31        9.77      7.04 o 
   6   2   8      268.49      274.11     10.12 o 
   7   2   8        5.17        8.54     11.57 o 
   8   2   8       49.16       47.10     17.86 o 
   9   2   8        0.55        0.57     18.32 o 
 -10   3   8       18.46       29.56     19.66 o 
  -9   3   8        2.94        1.18     18.56 o 
  -8   3   8       58.59       50.90     16.15 o 
  -7   3   8      147.95      120.25     14.77 o 
  -6   3   8      534.86      556.69      9.68 o 
  -5   3   8        5.46        8.51      6.15 o 
  -4   3   8      312.81      234.85      6.34 o 
  -3   3   8        0.08        0.29      7.45 o 
  -2   3   8      515.68      549.43      7.99 o 
  -1   3   8       84.50      135.49      5.45 o 
   0   3   8      735.14      608.97      7.94 o 
   1   3   8      794.57      851.62      7.42 o 
   2   3   8      191.46      152.85      5.12 o 
   3   3   8        1.23        7.66      4.60 o 
   4   3   8       39.19       42.75      5.57 o 
   5   3   8       75.64       77.92      9.33 o 
   6   3   8       60.96       61.16      6.44 o 
   7   3   8        0.11        2.26      8.88 o 
   8   3   8        0.41        3.06     16.69 o 
   9   3   8        0.07       19.01     19.44 o 
 -10   4   8        6.79       14.13     19.79 o 
  -9   4   8        0.01        3.85     19.50 o 
  -8   4   8        4.91       11.01     15.03 o 
  -7   4   8        3.02        5.64     15.83 o 
  -6   4   8        2.93       11.56      9.02 o 
  -5   4   8       22.51       18.79      7.17 o 
  -4   4   8        0.00        2.74      5.70 o 
  -3   4   8      194.55      175.69      6.07 o 
  -2   4   8     1744.07     1789.79     10.94 o 
  -1   4   8        0.03        7.39      6.27 o 
   0   4   8        2.56       -0.16      5.50 o 
   1   4   8       31.78       31.77      3.55 o 
   2   4   8      269.64      235.25      5.99 o 
   3   4   8        4.16       15.94      5.70 o 
   4   4   8       49.60       45.57      6.52 o 
   5   4   8      177.44      154.07      9.03 o 
   6   4   8       81.52       97.33      9.36 o 
   7   4   8        0.51        7.50     10.81 o 
   8   4   8       44.18       29.04     12.35 o 
   9   4   8        1.28       10.11     22.37 o 
 -10   5   8       25.24       20.38     18.27 o 
  -9   5   8       11.36        7.72     18.33 o 
  -8   5   8       45.93       48.21     15.26 o 
  -7   5   8       28.47       23.72     13.09 o 
  -6   5   8      121.43      117.36      9.69 o 
  -5   5   8       52.37       47.14      7.91 o 
  -4   5   8       94.76      105.66      5.15 o 
  -3   5   8       22.38       21.39      5.53 o 
  -2   5   8       70.67       65.82      4.65 o 
  -1   5   8       17.23       17.37      4.26 o 
   0   5   8      368.73      424.88      6.77 o 
   1   5   8       92.04       90.02      5.09 o 
   2   5   8      592.47      639.85      6.94 o 
   3   5   8       60.66       60.27      6.82 o 
   4   5   8      376.67      427.48      8.93 o 
   5   5   8      251.74      283.24      9.28 o 
   6   5   8       20.96       24.66     10.42 o 
   7   5   8        2.32       20.93     14.27 o 
   8   5   8        0.16        7.20     14.24 o 
  -9   6   8       17.61       25.52     15.78 o 
  -8   6   8       20.90       26.94     16.03 o 
  -7   6   8        4.51       12.59     14.40 o 
  -6   6   8       15.71        2.16      5.99 o 
  -5   6   8       22.83        7.38      7.35 o 
  -4   6   8       27.94       28.03      5.72 o 
  -3   6   8      101.82      129.53      5.93 o 
  -2   6   8       35.08       39.05      5.12 o 
  -1   6   8      286.22      254.98      6.10 o 
   0   6   8      438.53      484.05      8.34 o 
   1   6   8       94.89       95.90      6.49 o 
   2   6   8      177.72      172.53      5.91 o 
   3   6   8      393.71      393.88      8.43 o 
   4   6   8       18.28       33.50      9.72 o 
   5   6   8        0.18       -0.39      9.16 o 
   6   6   8       32.41       46.08     10.68 o 
   7   6   8       14.02        8.23     13.58 o 
   8   6   8       20.38       17.06     15.05 o 
  -8   7   8       22.76       31.04     16.92 o 
  -7   7   8        0.62        8.68     14.45 o 
  -6   7   8        0.70       15.29     12.58 o 
  -5   7   8        2.80        7.21      8.63 o 
  -4   7   8      153.55      143.05      6.37 o 
  -3   7   8       14.29       17.89      5.81 o 
  -2   7   8       10.82       10.36      5.94 o 
  -1   7   8      105.61      111.12      5.95 o 
   0   7   8       32.10       40.63      5.68 o 
   1   7   8      564.10      582.72      8.67 o 
   2   7   8     1404.46     1407.95      9.71 o 
   3   7   8       26.63       51.37      7.27 o 
   4   7   8       15.70       20.13      9.68 o 
   5   7   8       16.93       26.56     11.92 o 
   6   7   8       55.02       50.87     11.88 o 
   7   7   8        0.02       -0.54     17.70 o 
  -7   8   8        0.29       13.49     19.30 o 
  -6   8   8       10.00        2.75     15.74 o 
  -5   8   8        2.15       -1.98     12.80 o 
  -4   8   8        0.03        8.50      9.80 o 
  -3   8   8       17.44        4.71      8.90 o 
  -2   8   8        0.40        8.65      8.42 o 
  -1   8   8      103.24      100.51      6.90 o 
   0   8   8        7.98        8.72      6.91 o 
   1   8   8       13.95        3.98      8.46 o 
   2   8   8       90.87      124.33      9.29 o 
   3   8   8       20.18       19.00     12.35 o 
   4   8   8        0.59        7.81     13.30 o 
   5   8   8        0.10        5.82     15.31 o 
  -5   9   8       13.78        8.60     18.22 o 
  -4   9   8       23.61       19.15     13.23 o 
  -3   9   8        7.01        2.62     11.48 o 
  -2   9   8       39.16       33.50     10.17 o 
  -1   9   8        2.24        4.60     11.87 o 
   0   9   8        0.67        9.56     11.98 o 
   1   9   8       35.20       32.34     12.30 o 
   2   9   8       32.19       19.82     12.67 o 
   3   9   8        1.45       -0.10     16.84 o 
   4   9   8        7.23        1.58     20.18 o 
  -2  10   8        1.44       10.67     13.88 o 
  -1  10   8        5.30        9.71     14.03 o 
   0  10   8        3.34        2.84     14.16 o 
 -11   0   9        2.94       15.45     22.90 o 
  -9   0   9        5.33       11.87     19.48 o 
  -7   0   9        6.18       10.63     17.14 o 
  -5   0   9        0.14       -2.37      9.83 o 
  -3   0   9      782.92      914.69     20.76 o 
  -1   0   9      146.17      122.87      9.31 o 
   1   0   9      877.90      691.75      8.56 o 
   3   0   9      810.91      666.20     10.29 o 
   5   0   9      581.26      618.56     14.75 o 
   7   0   9      292.99      268.62     13.67 o 
   9   0   9        2.04       42.03     37.12 o 
 -11   1   9       11.26       34.29     21.42 o 
 -10   1   9        0.21       -2.11     19.03 o 
  -9   1   9       37.09       22.99     15.84 o 
  -8   1   9        1.92        7.12     14.66 o 
  -7   1   9      264.41      226.50     11.14 o 
  -6   1   9        5.09        5.61      5.72 o 
  -5   1   9       84.78       70.00      6.50 o 
  -4   1   9      472.29      524.30      9.16 o 
  -3   1   9      182.86      165.82      7.73 o 
  -2   1   9       18.58        7.39      7.84 o 
  -1   1   9      372.97      424.76      7.08 o 
   0   1   9       29.83       29.98      6.37 o 
   1   1   9       68.85       67.04      4.94 o 
   2   1   9       53.21       60.90      4.50 o 
   3   1   9     1136.26     1145.19     10.68 o 
   4   1   9       27.50       31.44      3.55 o 
   5   1   9       35.36       41.37      7.21 o 
   6   1   9        0.28        5.51      9.25 o 
   7   1   9        4.32        5.64     11.82 o 
   8   1   9        0.90       14.31     15.60 o 
   9   1   9       15.78       18.06     16.23 o 
 -11   2   9        0.02        2.11     25.54 o 
 -10   2   9       14.50       16.21     18.93 o 
  -9   2   9        0.72       10.72     18.61 o 
  -8   2   9        9.08       10.62     15.12 o 
  -7   2   9       92.98       85.98     11.87 o 
  -6   2   9        9.20        2.53      4.11 o 
  -5   2   9      676.68      582.94      6.79 o 
  -4   2   9       43.10       43.72      7.30 o 
  -3   2   9        8.48        2.83      6.97 o 
  -2   2   9      110.32      104.18      7.54 o 
  -1   2   9      113.61      153.40      7.41 o 
   0   2   9       19.58        8.00      7.03 o 
   1   2   9     4714.36     4782.59     30.09 o 
   2   2   9        0.06        3.54      5.82 o 
   3   2   9      847.65      832.70      8.79 o 
   4   2   9      113.87      130.18      5.75 o 
   5   2   9      246.49      277.51      8.38 o 
   6   2   9       49.90       44.62      9.19 o 
   7   2   9      234.45      221.71     10.92 o 
   8   2   9       10.59       13.86     14.97 o 
   9   2   9       19.31       10.96     15.77 o 
 -10   3   9        0.01        7.35     19.67 o 
  -9   3   9       48.51       60.40     17.78 o 
  -8   3   9        0.17       -1.44     17.91 o 
  -7   3   9        7.25        8.11     12.36 o 
  -6   3   9        0.15       -3.01      7.06 o 
  -5   3   9       89.65       94.06      5.76 o 
  -4   3   9        7.31        4.93      6.97 o 
  -3   3   9        4.30        3.16      7.58 o 
  -2   3   9       25.40       37.96      8.58 o 
  -1   3   9     1841.03     2039.16     15.27 o 
   0   3   9      717.34      642.44      7.28 o 
   1   3   9      195.58      232.41      5.74 o 
   2   3   9      687.98      752.82      9.91 o 
   3   3   9        2.65        9.64      6.83 o 
   4   3   9        1.34        2.11      5.22 o 
   5   3   9      198.04      235.60      9.99 o 
   6   3   9        8.82       17.24      7.31 o 
   7   3   9       21.61       10.00     11.39 o 
   8   3   9        7.15        1.25     15.71 o 
   9   3   9       50.92       43.00     15.23 o 
 -10   4   9        0.21        4.25     25.64 o 
  -9   4   9        0.23        1.14     16.91 o 
  -8   4   9        0.47       -0.19     16.26 o 
  -7   4   9      183.39      180.90     13.45 o 
  -6   4   9       93.77       83.08      8.49 o 
  -5   4   9      674.53      682.20     10.97 o 
  -4   4   9       10.35        4.27      6.96 o 
  -3   4   9       11.22        6.72      6.86 o 
  -2   4   9        1.08        3.87      5.83 o 
  -1   4   9      816.90      772.81      7.97 o 
   0   4   9        1.76       -2.87      5.56 o 
   1   4   9      237.03      259.54      6.25 o 
   2   4   9       62.06       77.38      4.87 o 
   3   4   9     1095.21     1241.06      9.83 o 
   4   4   9       19.43        4.93      6.03 o 
   5   4   9      115.81      118.97      9.33 o 
   6   4   9        1.15        2.59      8.82 o 
   7   4   9      115.61      149.57     11.34 o 
   8   4   9        0.48       -0.99     17.13 o 
   9   4   9        9.05       18.04     17.53 o 
  -9   5   9       25.81       34.24     16.72 o 
  -8   5   9        0.09       -1.49     15.65 o 
  -7   5   9        7.73       17.55     14.34 o 
  -6   5   9       13.29        5.27      9.82 o 
  -5   5   9       31.25       32.48      7.85 o 
  -4   5   9      305.76      264.64      8.27 o 
  -3   5   9      448.35      474.56      6.53 o 
  -2   5   9       58.35       41.92      4.90 o 
  -1   5   9       77.56      103.89      4.66 o 
   0   5   9       19.61       27.11      5.26 o 
   1   5   9       73.44       86.45      5.42 o 
   2   5   9       67.06       83.71      6.19 o 
   3   5   9        2.61       10.98      7.41 o 
   4   5   9       32.35       26.83      7.04 o 
   5   5   9      187.77      179.10      9.33 o 
   6   5   9        2.01        7.33     10.14 o 
   7   5   9        6.53       12.32     17.67 o 
   8   5   9       12.00        1.40     15.93 o 
  -9   6   9        0.01        7.56     21.92 o 
  -8   6   9        1.26       -7.36     17.16 o 
  -7   6   9       18.59       19.91     16.45 o 
  -6   6   9       67.95       60.42     10.73 o 
  -5   6   9       63.02       58.08      6.15 o 
  -4   6   9        8.77       24.31      6.41 o 
  -3   6   9      412.32      451.58      6.91 o 
  -2   6   9       23.96       20.04      5.58 o 
  -1   6   9      112.01      102.15      6.38 o 
   0   6   9      102.95       98.66      5.98 o 
   1   6   9       10.27        9.97      6.48 o 
   2   6   9       33.64       30.67      7.35 o 
   3   6   9      134.27      158.79      9.01 o 
   4   6   9        0.48        6.29      8.85 o 
   5   6   9       67.77       49.51      8.80 o 
   6   6   9        0.77       -2.22     15.19 o 
   7   6   9       25.38       51.63     14.55 o 
  -8   7   9        2.54        2.25     16.41 o 
  -7   7   9       22.51        5.69     13.99 o 
  -6   7   9        2.74        3.94     12.57 o 
  -5   7   9       40.97       40.33     10.09 o 
  -4   7   9       44.46       31.12      6.24 o 
  -3   7   9       21.79       20.46      5.96 o 
  -2   7   9       40.79       40.60      6.43 o 
  -1   7   9      542.73      552.84      7.51 o 
   0   7   9      127.30      119.39      6.12 o 
   1   7   9       46.74       40.48      6.76 o 
   2   7   9       36.52       26.56      4.90 o 
   3   7   9        3.23        9.47      7.73 o 
   4   7   9        0.04       -0.60     12.19 o 
   5   7   9        1.00       -1.82     11.82 o 
   6   7   9        2.60       16.04     13.12 o 
  -7   8   9        3.88       -7.88     22.77 o 
  -6   8   9        7.12        9.49     16.52 o 
  -5   8   9        2.25       -5.04     13.48 o 
  -4   8   9        4.55        9.01      9.59 o 
  -3   8   9      168.33      170.50      9.89 o 
  -2   8   9       96.96       99.96      8.83 o 
  -1   8   9        2.65        0.94      7.80 o 
   0   8   9        1.29        5.90      7.04 o 
   1   8   9       54.06       54.57      9.50 o 
   2   8   9        6.33        5.93     11.33 o 
   3   8   9        0.91        5.13     12.53 o 
   4   8   9       92.32       67.83     14.92 o 
   5   8   9       27.84       29.26     15.93 o 
  -5   9   9        6.49        4.29     18.32 o 
  -4   9   9        0.17        1.64     14.70 o 
  -3   9   9        1.15        6.58     12.55 o 
  -2   9   9        1.01        6.00     10.28 o 
  -1   9   9       12.82       25.49     11.15 o 
   0   9   9        2.33        6.94     12.35 o 
   1   9   9        0.61        5.95     13.55 o 
   2   9   9        0.09       10.58     14.91 o 
   3   9   9       16.29       11.62     16.04 o 
 -10   0  10        1.84       23.10     21.02 o 
  -8   0  10      157.01      162.81     18.26 o 
  -6   0  10        3.72        6.58      7.22 o 
  -4   0  10     1298.51     1442.27     17.57 o 
  -2   0  10      744.89      664.41     14.63 o 
   0   0  10      155.43      200.10     11.00 o 
   2   0  10     2641.80     2820.09     31.00 o 
   4   0  10      262.04      215.42     11.83 o 
   6   0  10        1.72       -4.75     13.49 o 
   8   0  10        8.30        0.55     31.88 o 
 -11   1  10        1.52        9.51     25.90 o 
 -10   1  10        1.32       10.95     20.79 o 
  -9   1  10        0.07        5.54     17.30 o 
  -8   1  10        4.80       -2.30     13.51 o 
  -7   1  10        6.33       27.08      8.08 o 
  -6   1  10        0.31       -4.45      6.24 o 
  -5   1  10      132.66      103.93      7.15 o 
  -4   1  10     1246.72     1321.23     17.07 o 
  -3   1  10      439.29      408.68      8.66 o 
  -2   1  10       10.03       10.87      8.77 o 
  -1   1  10       28.87       14.79      5.45 o 
   0   1  10      161.65      211.65      7.98 o 
   1   1  10      179.30      211.62      5.55 o 
   2   1  10      205.22      124.86      5.11 o 
   3   1  10      302.74      275.33      5.85 o 
   4   1  10       32.30       26.82      4.06 o 
   5   1  10       17.68       19.75      8.61 o 
   6   1  10      384.87      422.74     10.82 o 
   7   1  10       12.70       12.80     11.09 o 
   8   1  10       15.44        1.94     14.56 o 
   9   1  10        0.02       16.36     26.51 o 
 -11   2  10        0.47        0.55     20.68 o 
 -10   2  10       10.86       19.90     19.03 o 
  -9   2  10       21.49       24.94     17.69 o 
  -8   2  10      145.21      154.87     15.40 o 
  -7   2  10        2.93        7.07     11.94 o 
  -6   2  10      207.66      177.58      6.24 o 
  -5   2  10        0.81       -4.54      7.21 o 
  -4   2  10      230.78      173.85      7.57 o 
  -3   2  10        4.84       -2.23      6.74 o 
  -2   2  10     1944.22     2148.82     11.15 o 
  -1   2  10     1167.05     1076.69      9.15 o 
   0   2  10      635.97      574.43      9.20 o 
   1   2  10      422.46      480.73      6.64 o 
   2   2  10      252.85      209.06      6.27 o 
   3   2  10        1.06        0.57      5.23 o 
   4   2  10       93.20       90.68      5.84 o 
   5   2  10        3.12        2.34      8.30 o 
   6   2  10        1.46        8.01     11.01 o 
   7   2  10        0.37       -5.73     10.74 o 
   8   2  10       15.26       16.36     14.78 o 
   9   2  10       83.51       88.45     17.51 o 
 -10   3  10        5.18        0.72     18.77 o 
  -9   3  10        1.05        8.71     17.19 o 
  -8   3  10        0.20        4.54     16.65 o 
  -7   3  10        3.00       -0.45     12.36 o 
  -6   3  10      554.73      599.17     10.23 o 
  -5   3  10        3.84        9.92      6.06 o 
  -4   3  10      252.72      219.06      8.44 o 
  -3   3  10      180.41      190.13      8.75 o 
  -2   3  10      406.88      421.06      8.81 o 
  -1   3  10        0.08       -4.47      7.25 o 
   0   3  10      154.78      111.47      6.92 o 
   1   3  10       48.96       49.70      6.19 o 
   2   3  10       89.30       67.89      5.03 o 
   3   3  10       30.75       44.23      5.02 o 
   4   3  10      448.52      449.22      8.12 o 
   5   3  10        0.55        2.97      8.32 o 
   6   3  10      202.41      246.35     11.62 o 
   7   3  10        0.96        8.83     14.73 o 
   8   3  10       86.96       83.85     14.92 o 
   9   3  10        6.34        3.88     18.84 o 
 -10   4  10       19.92       29.20     18.40 o 
  -9   4  10        0.00       23.80     19.79 o 
  -8   4  10       58.89       57.24     16.43 o 
  -7   4  10        2.22       -1.00     14.59 o 
  -6   4  10      148.91      144.17      9.03 o 
  -5   4  10       35.18       41.80      6.12 o 
  -4   4  10      689.33      793.37      9.13 o 
  -3   4  10        2.67       -4.17      7.89 o 
  -2   4  10       54.87       48.60      6.11 o 
  -1   4  10       42.19       22.80      6.90 o 
   0   4  10      369.57      377.17      8.63 o 
   1   4  10        3.49       -1.39      3.76 o 
   2   4  10      230.79      304.81      6.37 o 
   3   4  10        2.08        4.70      5.12 o 
   4   4  10        0.39        2.33      9.86 o 
   5   4  10        1.44        8.42      8.16 o 
   6   4  10        0.02        2.30      8.41 o 
   7   4  10        5.80        0.03     11.22 o 
   8   4  10        0.05       10.11     23.25 o 
  -9   5  10        3.32       15.78     20.75 o 
  -8   5  10       10.77       15.24     17.74 o 
  -7   5  10        1.65        6.88     14.90 o 
  -6   5  10      314.92      320.44     10.26 o 
  -5   5  10        6.59       11.77      8.77 o 
  -4   5  10      112.33      109.77      8.29 o 
  -3   5  10      184.39      169.99      5.94 o 
  -2   5  10      314.36      266.27      7.40 o 
  -1   5  10        2.50        6.55      6.31 o 
   0   5  10      335.44      344.06      6.83 o 
   1   5  10        8.01       17.40      5.90 o 
   2   5  10       91.74      103.34      6.28 o 
   3   5  10      324.83      313.19      9.57 o 
   4   5  10      419.14      406.37      9.67 o 
   5   5  10       28.84       37.79      7.33 o 
   6   5  10      119.69      145.84     10.90 o 
   7   5  10       13.97       10.36     19.58 o 
   8   5  10       12.35       24.74     17.32 o 
  -9   6  10        1.85       -3.78     18.99 o 
  -8   6  10        6.23       -4.23     18.19 o 
  -7   6  10        2.52       10.47     15.00 o 
  -6   6  10       57.77       55.64     10.88 o 
  -5   6  10        4.29        5.83      9.11 o 
  -4   6  10      394.68      488.42      8.30 o 
  -3   6  10      131.39       99.23      6.53 o 
  -2   6  10      174.17      173.81      6.48 o 
  -1   6  10      446.37      429.78      8.04 o 
   0   6  10       45.68       31.89      6.15 o 
   1   6  10      422.82      368.36      7.33 o 
   2   6  10      314.45      353.68      8.28 o 
   3   6  10       14.77       10.24      8.26 o 
   4   6  10        6.39       16.72      8.52 o 
   5   6  10        0.00        5.89     13.33 o 
   6   6  10        8.22        5.71     14.22 o 
   7   6  10        1.50        3.14     17.35 o 
  -8   7  10       12.94        0.70     17.96 o 
  -7   7  10        2.17       11.15     14.97 o 
  -6   7  10       15.04       16.91     14.34 o 
  -5   7  10        7.78        4.35      9.80 o 
  -4   7  10       16.13        8.75      6.71 o 
  -3   7  10        4.44       -0.38      6.55 o 
  -2   7  10       98.34       81.92      5.32 o 
  -1   7  10        3.92        0.74      6.94 o 
   0   7  10      670.36      699.36      8.99 o 
   1   7  10       10.36       11.62      6.92 o 
   2   7  10        0.60       -0.47      7.29 o 
   3   7  10       26.40        9.41      9.63 o 
   4   7  10       53.10       39.66     12.38 o 
   5   7  10       15.36       14.07     13.88 o 
   6   7  10       53.44       52.23     14.19 o 
  -6   8  10       23.30       38.43     15.36 o 
  -5   8  10       18.37       13.53     13.63 o 
  -4   8  10       11.17       11.12     10.00 o 
  -3   8  10       15.50       13.90     10.22 o 
  -2   8  10        2.10        3.53     10.13 o 
  -1   8  10        1.60        0.59      9.63 o 
   0   8  10       21.84       12.69      9.38 o 
   1   8  10        3.60       -0.53     13.89 o 
   2   8  10       24.44       31.09     12.88 o 
   3   8  10       17.42       19.42     13.09 o 
   4   8  10       13.08       12.89     15.29 o 
   5   8  10        7.68        2.82     17.13 o 
  -5   9  10        0.48        7.31     18.38 o 
  -4   9  10        2.13       10.63     14.54 o 
  -3   9  10        2.08        8.13     14.19 o 
  -2   9  10        7.53       14.44     13.42 o 
  -1   9  10        0.31        9.21     14.02 o 
   0   9  10        6.40       15.58     13.84 o 
   1   9  10        0.04       -1.50     14.96 o 
   2   9  10        1.37       15.93     17.55 o 
   3   9  10        1.82        8.48     18.49 o 
 -11   0  11        5.00        6.20     42.45 o 
  -9   0  11        5.66        8.52     19.73 o 
  -7   0  11      288.62      318.57     18.06 o 
  -5   0  11      296.55      357.11     12.19 o 
  -3   0  11      194.57      204.25     12.90 o 
  -1   0  11      405.21      374.48      8.68 o 
   1   0  11      137.75      188.49      7.09 o 
   3   0  11        0.17       19.67      8.46 o 
   5   0  11      368.76      409.91     13.96 o 
   7   0  11       39.54       13.80     16.26 o 
   9   0  11       24.34       31.01     31.69 o 
 -11   1  11        0.09       17.65     21.23 o 
 -10   1  11        0.02        4.74     15.38 o 
  -9   1  11       36.28       45.73     16.06 o 
  -8   1  11       10.15       22.31     14.21 o 
  -7   1  11       90.80       78.91      7.02 o 
  -6   1  11        0.85        1.74      8.04 o 
  -5   1  11      406.08      365.65      9.28 o 
  -4   1  11       39.31       37.11      8.12 o 
  -3   1  11      386.42      404.11      8.72 o 
  -2   1  11        9.43       31.51      8.80 o 
  -1   1  11     1045.54      940.21     12.43 o 
   0   1  11      188.04      197.15      8.19 o 
   1   1  11       96.74      118.55      5.29 o 
   2   1  11      269.57      227.83      5.75 o 
   3   1  11     1255.48     1257.86     12.40 o 
   4   1  11        5.33       10.40      4.59 o 
   5   1  11        4.66        1.93      8.93 o 
   6   1  11       27.23       12.42     10.21 o 
   7   1  11       28.64       41.73     12.31 o 
   8   1  11        1.08        5.24     16.98 o 
   9   1  11       10.60       15.56     23.05 o 
 -10   2  11        2.17        7.59     20.64 o 
  -9   2  11       26.16       20.05     17.90 o 
  -8   2  11        2.26        7.01     15.06 o 
  -7   2  11        0.26       -4.44     10.01 o 
  -6   2  11       42.19       26.65      6.50 o 
  -5   2  11       34.27       70.91      7.52 o 
  -4   2  11       40.12       30.93      7.07 o 
  -3   2  11        1.38       -1.66      6.77 o 
  -2   2  11       42.40       34.75      7.57 o 
  -1   2  11      635.27      853.12     10.47 o 
   0   2  11        3.75       -2.05      6.71 o 
   1   2  11      139.05      141.88      6.50 o 
   2   2  11       21.81       14.53      4.29 o 
   3   2  11       43.22       43.53      5.48 o 
   4   2  11      239.27      260.67      6.35 o 
   5   2  11      407.56      436.21      9.98 o 
   6   2  11       10.64       14.54     10.09 o 
   7   2  11       93.57       95.80     14.56 o 
   8   2  11       64.83       61.24     17.33 o 
   9   2  11       48.59       43.52     20.14 o 
 -10   3  11        1.33        9.77     20.71 o 
  -9   3  11       12.30       11.46     17.31 o 
  -8   3  11        8.53        8.79     14.02 o 
  -7   3  11      136.10      100.15      9.88 o 
  -6   3  11       54.85       52.46      7.36 o 
  -5   3  11      705.51      673.47      9.83 o 
  -4   3  11      183.13      153.19      7.14 o 
  -3   3  11      244.92      362.76      9.46 o 
  -2   3  11      445.19      402.11      8.46 o 
  -1   3  11     1790.83     1916.75     17.59 o 
   0   3  11        0.00       21.36      6.74 o 
   1   3  11      400.72      375.83      7.09 o 
   2   3  11       27.35       23.56      5.88 o 
   3   3  11      359.17      424.27      6.81 o 
   4   3  11        0.46        3.63      7.28 o 
   5   3  11       95.02       92.24      6.83 o 
   6   3  11        0.12       10.19     13.07 o 
   7   3  11       28.00       34.55     13.81 o 
   8   3  11        2.14       -6.34     15.04 o 
 -10   4  11        5.04        9.05     23.83 o 
  -9   4  11       53.16       73.80     17.03 o 
  -8   4  11       60.09       45.00     16.10 o 
  -7   4  11       37.17       41.02     10.59 o 
  -6   4  11       10.59        7.66      9.30 o 
  -5   4  11       29.12       29.30      7.39 o 
  -4   4  11       16.40       29.24      7.13 o 
  -3   4  11      307.26      270.34      8.84 o 
  -2   4  11        3.25        5.34      5.86 o 
  -1   4  11       77.47       98.19      6.41 o 
   0   4  11        0.72        6.89      5.37 o 
   1   4  11       90.50       97.74      5.00 o 
   2   4  11       70.40       73.47      5.27 o 
   3   4  11       39.12       36.26      7.96 o 
   4   4  11      119.02      133.12      7.89 o 
   5   4  11      416.79      418.24     13.51 o 
   6   4  11        0.00       -2.29      9.49 o 
   7   4  11       38.23       40.53     16.54 o 
   8   4  11        4.85        2.45     20.98 o 
  -9   5  11       18.97       10.76     21.95 o 
  -8   5  11        1.54       12.27     15.92 o 
  -7   5  11        0.46       11.34     13.61 o 
  -6   5  11      207.46      184.47     11.00 o 
  -5   5  11      491.58      521.19     10.42 o 
  -4   5  11        2.61       -1.69      6.84 o 
  -3   5  11       72.79      106.68      7.95 o 
  -2   5  11       15.03       23.58      7.30 o 
  -1   5  11      617.10      572.65      8.81 o 
   0   5  11      164.43      220.27      7.10 o 
   1   5  11      702.73      779.81     10.49 o 
   2   5  11       23.28       27.60      6.80 o 
   3   5  11       18.05       52.08     10.05 o 
   4   5  11       17.20       16.36      6.89 o 
   5   5  11       68.27       70.82     11.59 o 
   6   5  11        2.11       16.25     17.09 o 
   7   5  11        6.19       -3.65     17.70 o 
  -8   6  11        0.18       -2.46     18.89 o 
  -7   6  11       22.31       24.06     15.45 o 
  -6   6  11        2.68       -0.43     14.74 o 
  -5   6  11       36.47       29.99      4.08 o 
  -4   6  11       10.75       16.16      6.69 o 
  -3   6  11       13.21        9.36      5.88 o 
  -2   6  11       60.08       65.89      6.99 o 
  -1   6  11      149.80      154.76      7.78 o 
   0   6  11      142.38      151.01      7.36 o 
   1   6  11       11.57       15.69      6.95 o 
   2   6  11      141.94      166.48      7.89 o 
   3   6  11       14.95       25.68      7.64 o 
   4   6  11        6.99       15.99      8.63 o 
   5   6  11       84.16       76.85     13.83 o 
   6   6  11        0.02        9.26     15.86 o 
   7   6  11        4.98       19.48     18.17 o 
  -7   7  11        4.15        3.24     16.88 o 
  -6   7  11        0.36        2.82     16.53 o 
  -5   7  11       17.88       15.56      9.61 o 
  -4   7  11        0.24       -2.92      7.23 o 
  -3   7  11      171.23      189.85      6.97 o 
  -2   7  11      148.26      163.69      7.49 o 
  -1   7  11      246.96      227.53      7.64 o 
   0   7  11       18.97       22.78      5.63 o 
   1   7  11       31.57       14.83      7.26 o 
   2   7  11       20.77       26.18      8.54 o 
   3   7  11       32.63       47.21     10.81 o 
   4   7  11       10.89        8.31     12.07 o 
   5   7  11       14.48       22.01     14.09 o 
   6   7  11        0.35       17.11     23.74 o 
  -6   8  11        6.49        2.79     18.64 o 
  -5   8  11       27.17       10.98     14.06 o 
  -4   8  11      133.00      108.28     13.54 o 
  -3   8  11       38.46       23.76     11.46 o 
  -2   8  11       10.13        6.96     11.33 o 
  -1   8  11        2.92        3.64     10.80 o 
   0   8  11        5.71       17.46     13.26 o 
   1   8  11        1.43        2.71     12.01 o 
   2   8  11        2.97        8.37     13.88 o 
   3   8  11        6.92        4.95     13.37 o 
   4   8  11        0.02       12.33     16.97 o 
  -4   9  11       22.34       38.14     15.98 o 
  -3   9  11       10.71       14.13     15.15 o 
  -2   9  11        0.29       11.56     14.39 o 
  -1   9  11        0.75       14.59     12.30 o 
   0   9  11        0.93        0.30     15.03 o 
   1   9  11       28.67       11.04     14.00 o 
   2   9  11       13.71       26.89     17.25 o 
 -10   0  12        0.81        9.82     22.33 o 
  -8   0  12       65.42       74.97     17.73 o 
  -6   0  12      827.25      871.72     22.01 o 
  -4   0  12       10.12       -2.65     12.79 o 
  -2   0  12      446.84      482.63     12.76 o 
   0   0  12      582.64      592.02     18.72 o 
   2   0  12      314.27      247.14      9.46 o 
   4   0  12      595.81      523.85     12.68 o 
   6   0  12      133.41      164.42     15.60 o 
   8   0  12        9.17       -2.05     25.02 o 
 -11   1  12        1.45       26.86     20.53 o 
 -10   1  12       33.35       38.19     18.82 o 
  -9   1  12       11.47       -0.82     19.88 o 
  -8   1  12        3.42        3.71     13.47 o 
  -7   1  12       66.77       51.56      7.26 o 
  -6   1  12       30.49       41.77      8.31 o 
  -5   1  12        0.53       11.00      7.16 o 
  -4   1  12        0.08       -3.55      8.93 o 
  -3   1  12       50.42       50.20      9.04 o 
  -2   1  12        0.43        2.39      8.18 o 
  -1   1  12      104.40       88.37      5.45 o 
   0   1  12      578.93      578.77      8.06 o 
   1   1  12        2.36       -3.10      5.29 o 
   2   1  12      112.26      140.30      6.53 o 
   3   1  12       61.70       61.08      5.72 o 
   4   1  12       15.60       17.77      5.65 o 
   5   1  12       34.41       32.47      7.85 o 
   6   1  12        2.15       -2.55      9.59 o 
   7   1  12       14.04       20.38     13.81 o 
   8   1  12        0.15        4.22     17.32 o 
   9   1  12        1.14        2.93     20.79 o 
 -10   2  12        4.24        8.58     19.28 o 
  -9   2  12        0.07        8.59     18.47 o 
  -8   2  12       22.61       23.53     11.75 o 
  -7   2  12        2.31        2.41      4.30 o 
  -6   2  12      266.60      251.81      9.99 o 
  -5   2  12       77.48       43.05      7.92 o 
  -4   2  12      148.77      127.44      7.38 o 
  -3   2  12       18.90       31.01      7.68 o 
  -2   2  12     1738.69     2071.76     14.70 o 
  -1   2  12       15.12       15.11      5.05 o 
   0   2  12      506.51      515.72      9.44 o 
   1   2  12       17.84       20.98      4.46 o 
   2   2  12      712.82      706.34     10.41 o 
   3   2  12       32.46       18.22      7.80 o 
   4   2  12      233.24      222.92      6.84 o 
   5   2  12       29.50       22.82      5.90 o 
   6   2  12      424.71      476.69     11.52 o 
   7   2  12       96.29      117.67     16.27 o 
   8   2  12        0.42        6.86     20.42 o 
 -10   3  12       41.66       53.03     19.81 o 
  -9   3  12       10.20       10.04     18.08 o 
  -8   3  12       58.84       46.45     14.50 o 
  -7   3  12        0.51        1.44      7.33 o 
  -6   3  12       75.48       57.76      8.42 o 
  -5   3  12      144.63      132.06      9.39 o 
  -4   3  12       34.00       34.76      6.43 o 
  -3   3  12       76.82       63.43      8.62 o 
  -2   3  12       74.27       54.56      7.82 o 
  -1   3  12       34.03       59.93      7.63 o 
   0   3  12      219.59      265.28      7.20 o 
   1   3  12       32.05       21.17      6.37 o 
   2   3  12       33.00       19.45      6.30 o 
   3   3  12       68.41       56.24      5.64 o 
   4   3  12        0.50       -1.20      5.98 o 
   5   3  12       16.57       17.26      9.26 o 
   6   3  12      110.32      106.26      9.51 o 
   7   3  12        0.05       -4.47     15.97 o 
   8   3  12        2.91       14.44     21.80 o 
 -10   4  12       18.32       32.36     21.54 o 
  -9   4  12        0.82       13.74     22.85 o 
  -8   4  12       57.60       46.91     16.17 o 
  -7   4  12      106.88      122.72      9.94 o 
  -6   4  12       93.57       67.16      7.92 o 
  -5   4  12       44.12       42.01      8.03 o 
  -4   4  12      298.27      300.52     10.10 o 
  -3   4  12       17.73       11.54      8.33 o 
  -2   4  12      116.79       87.44      5.51 o 
  -1   4  12        9.59        5.93      6.24 o 
   0   4  12      868.53      997.40     13.84 o 
   1   4  12      169.62      181.15      6.06 o 
   2   4  12      958.76     1122.46     11.69 o 
   3   4  12        0.45        7.60     10.20 o 
   4   4  12      101.52      118.63     10.17 o 
   5   4  12        0.41       -6.78     11.05 o 
   6   4  12      165.08      205.54     18.53 o 
   7   4  12        0.00       -4.19     21.16 o 
   8   4  12       11.52       29.46     23.44 o 
  -9   5  12       15.31       24.74     20.16 o 
  -8   5  12        8.91       14.16     16.49 o 
  -7   5  12       16.13       20.27     15.14 o 
  -6   5  12      418.22      417.77     13.48 o 
  -5   5  12      134.80      125.43      9.20 o 
  -4   5  12        0.56       -1.03      9.65 o 
  -3   5  12       25.77       38.83      7.94 o 
  -2   5  12       16.94       37.32      8.88 o 
  -1   5  12       17.84       16.07      7.30 o 
   0   5  12       15.16       16.75      6.06 o 
   1   5  12       12.62        2.66      5.77 o 
   2   5  12        1.81        1.87      6.85 o 
   3   5  12        2.37        6.61     10.40 o 
   4   5  12        2.68        0.06      9.99 o 
   5   5  12       26.62       23.63      8.23 o 
   6   5  12        3.13        7.17     19.69 o 
   7   5  12        7.01        1.62     19.53 o 
  -8   6  12       15.30       21.98     17.09 o 
  -7   6  12        1.14       -0.10     18.38 o 
  -6   6  12       18.75       15.72     14.39 o 
  -5   6  12       12.21       15.32      7.17 o 
  -4   6  12       18.29        7.32      5.00 o 
  -3   6  12       15.37       16.20      7.13 o 
  -2   6  12        1.22        0.25      6.62 o 
  -1   6  12       19.91       12.42      4.26 o 
   0   6  12      139.68       98.94      6.91 o 
   1   6  12       88.92      112.63      7.43 o 
   2   6  12      302.22      360.84     10.82 o 
   3   6  12        0.45        8.61      8.68 o 
   4   6  12       63.11       77.56     12.15 o 
   5   6  12        8.01       24.37     14.01 o 
   6   6  12       22.97       58.02     15.74 o 
  -7   7  12        0.97       23.24     19.50 o 
  -6   7  12       55.57       48.31     14.12 o 
  -5   7  12        7.43        0.39     12.56 o 
  -4   7  12       24.48       15.47      7.43 o 
  -3   7  12       56.03       55.60      8.27 o 
  -2   7  12        5.46        1.66      5.04 o 
  -1   7  12       97.01       87.22      7.42 o 
   0   7  12        1.24        2.30      4.89 o 
   1   7  12        8.94       16.62      7.47 o 
   2   7  12        7.47        8.03     11.42 o 
   3   7  12        2.98        4.53     11.88 o 
   4   7  12        0.70        1.10     12.96 o 
   5   7  12        0.90        5.22     15.60 o 
  -6   8  12        0.25        8.45     16.94 o 
  -5   8  12       39.15       18.25     13.86 o 
  -4   8  12       17.71       11.48     12.96 o 
  -3   8  12       31.48       36.56     12.95 o 
  -2   8  12       39.61       55.29     11.82 o 
  -1   8  12        0.02        3.00     13.93 o 
   0   8  12        0.75       -3.36     13.77 o 
   1   8  12       36.45       35.68     12.14 o 
   2   8  12       33.27       32.58     13.86 o 
   3   8  12        0.11        6.37     15.22 o 
   4   8  12       21.87       16.39     15.33 o 
  -4   9  12        3.31        7.29     17.30 o 
  -3   9  12        1.14        5.19     16.24 o 
  -2   9  12        6.66        1.49     13.34 o 
  -1   9  12        1.22        4.78     15.55 o 
   0   9  12        5.74       11.26     15.35 o 
   1   9  12        3.27       11.84     16.28 o 
   2   9  12        4.69        6.13     18.06 o 
  -9   0  13       55.57       54.36     21.88 o 
  -7   0  13      603.04      686.93     24.29 o 
  -5   0  13       16.98       -2.03     15.66 o 
  -3   0  13       82.23       68.58     13.05 o 
  -1   0  13      707.59      627.16      9.40 o 
   1   0  13      377.41      424.17     11.41 o 
   3   0  13      119.39      119.23      9.84 o 
   5   0  13       10.37       -5.15     10.53 o 
   7   0  13       33.47       13.36     22.09 o 
 -10   1  13        3.78       12.36     18.34 o 
  -9   1  13        2.23        1.35     17.64 o 
  -8   1  13        1.58        0.23      8.68 o 
  -7   1  13       14.23       17.53      7.93 o 
  -6   1  13       65.79       86.07      8.91 o 
  -5   1  13      180.81      229.27      9.50 o 
  -4   1  13      158.16      180.07      8.59 o 
  -3   1  13      103.18      127.87      9.41 o 
  -2   1  13        6.46        5.62      7.66 o 
  -1   1  13       39.71       34.21      5.03 o 
   0   1  13        6.22       14.38      6.02 o 
   1   1  13      533.72      518.12      8.31 o 
   2   1  13        0.78        7.78      4.30 o 
   3   1  13      130.37       97.16      6.05 o 
   4   1  13        1.46        5.43      7.02 o 
   5   1  13        0.04       -0.69      7.86 o 
   6   1  13      131.96      124.00      9.42 o 
   7   1  13      162.20      141.61     16.12 o 
   8   1  13        1.61       20.89     18.64 o 
 -10   2  13        6.49        1.77     19.15 o 
  -9   2  13       58.40       36.17     17.75 o 
  -8   2  13        8.64        4.11     10.48 o 
  -7   2  13      133.49       99.77      6.61 o 
  -6   2  13        3.93        8.38     11.44 o 
  -5   2  13      587.36      687.30     12.43 o 
  -4   2  13       59.77       89.35      7.35 o 
  -3   2  13       12.10        1.06      9.08 o 
  -2   2  13        0.00        3.46      9.59 o 
  -1   2  13       41.77       25.06      5.98 o 
   0   2  13      188.30      144.79      6.84 o 
   1   2  13      306.51      295.63      8.18 o 
   2   2  13       11.20        8.17      6.60 o 
   3   2  13      148.83      143.88      8.66 o 
   4   2  13        0.86       11.02      6.12 o 
   5   2  13       17.51       18.73      5.57 o 
   6   2  13      296.22      341.54     13.14 o 
   7   2  13       73.67       70.28     16.88 o 
   8   2  13       32.05       22.50     18.50 o 
 -10   3  13        5.57       19.84     25.03 o 
  -9   3  13        3.06        3.12     26.06 o 
  -8   3  13        5.20       21.33     15.38 o 
  -7   3  13       35.04       23.66      7.62 o 
  -6   3  13        7.82       10.57      8.66 o 
  -5   3  13        3.02        2.47     10.54 o 
  -4   3  13       15.85        1.83     11.00 o 
  -3   3  13        2.04        8.18      6.75 o 
  -2   3  13       43.35       36.46      7.73 o 
  -1   3  13       59.28       76.57      5.26 o 
   0   3  13       24.92       25.11      5.31 o 
   1   3  13      787.26      904.20      9.46 o 
   2   3  13      192.66      192.16      7.47 o 
   3   3  13      410.85      455.57     10.58 o 
   4   3  13        9.31        4.29      9.78 o 
   5   3  13      357.05      354.23     13.92 o 
   6   3  13       63.13       60.27     18.05 o 
   7   3  13        2.39        3.98     15.37 o 
   8   3  13       49.13       39.49     21.89 o 
  -9   4  13       19.35       18.77     22.98 o 
  -8   4  13        5.79       12.99     16.37 o 
  -7   4  13       66.03       46.83     10.04 o 
  -6   4  13      160.25      140.13      8.78 o 
  -5   4  13      269.41      275.63      8.98 o 
  -4   4  13       21.35       24.17     10.71 o 
  -3   4  13      357.95      394.59     10.20 o 
  -2   4  13       45.44       45.55      8.87 o 
  -1   4  13       55.39       50.92      6.38 o 
   0   4  13        5.50       18.39      4.91 o 
   1   4  13      358.20      417.21      7.62 o 
   2   4  13        0.09        2.26      4.41 o 
   3   4  13        7.51       15.26      9.52 o 
   4   4  13        1.65        0.32     10.35 o 
   5   4  13       34.55       34.54     13.11 o 
   6   4  13        1.99       10.82     19.87 o 
   7   4  13        4.33       17.93     19.26 o 
  -9   5  13        4.40       19.02     21.95 o 
  -8   5  13       52.89       44.58     18.56 o 
  -7   5  13        0.04        3.19     14.20 o 
  -6   5  13       16.65       15.27      6.26 o 
  -5   5  13      275.10      279.83     11.26 o 
  -4   5  13       24.42       29.50      9.46 o 
  -3   5  13       25.24       45.43      8.01 o 
  -2   5  13       32.74       23.58      9.55 o 
  -1   5  13       17.60        4.35      8.67 o 
   0   5  13        0.03        4.11      6.80 o 
   1   5  13      145.69      184.45      7.34 o 
   2   5  13      125.73       74.65      5.47 o 
   3   5  13      178.86      171.31     11.21 o 
   4   5  13        2.68        7.66     11.09 o 
   5   5  13      113.89      133.04     14.81 o 
   6   5  13        1.95       11.15     16.48 o 
   7   5  13       18.88       16.25     20.41 o 
  -8   6  13        0.01       24.68     19.19 o 
  -7   6  13        0.05       -3.70     16.06 o 
  -6   6  13        0.66       -0.31     17.00 o 
  -5   6  13       10.79        6.22      5.99 o 
  -4   6  13      122.84      133.62      9.48 o 
  -3   6  13      399.13      436.27      8.80 o 
  -2   6  13       24.94       27.37      7.19 o 
  -1   6  13       53.13       52.73      5.55 o 
   0   6  13       84.15       90.02      7.22 o 
   1   6  13      146.15      134.17      8.65 o 
   2   6  13        4.24       14.91      8.85 o 
   3   6  13        7.63       34.45     10.98 o 
   4   6  13       12.61        7.78     11.92 o 
   5   6  13        3.56        9.50     16.05 o 
   6   6  13        2.92        3.28     17.16 o 
  -7   7  13        0.00        7.24     19.03 o 
  -6   7  13        1.94       -1.40     15.43 o 
  -5   7  13       16.94       11.32     12.59 o 
  -4   7  13        2.18        5.77     11.51 o 
  -3   7  13       58.31       67.97      9.39 o 
  -2   7  13       28.07       23.13      8.58 o 
  -1   7  13       39.24       28.26      8.19 o 
   0   7  13        0.33       12.20      8.74 o 
   1   7  13        7.44       10.69     11.72 o 
   2   7  13       27.51       27.01     11.19 o 
   3   7  13       10.89       16.06     12.19 o 
   4   7  13       11.57       15.87     13.60 o 
   5   7  13       25.49       30.38     16.76 o 
  -5   8  13       15.54       23.87     16.83 o 
  -4   8  13        2.82        5.94     16.86 o 
  -3   8  13       37.65       34.74     13.22 o 
  -2   8  13        0.01        9.52     12.41 o 
  -1   8  13       15.68       12.13     13.75 o 
   0   8  13        3.37        9.89     13.73 o 
   1   8  13       19.69       18.99     12.69 o 
   2   8  13        5.45       15.45     14.93 o 
   3   8  13       12.75       20.60     13.93 o 
  -3   9  13        1.98        9.92     15.80 o 
  -2   9  13        0.34       -1.93     15.27 o 
  -1   9  13        0.61       12.60     17.73 o 
   0   9  13        6.87       13.08     16.50 o 
   1   9  13        1.32        5.24     17.73 o 
 -10   0  14       54.38       47.81     25.16 o 
  -8   0  14       38.22       16.77     23.97 o 
  -6   0  14       70.42       35.61     14.70 o 
  -4   0  14      110.07       97.27     13.77 o 
  -2   0  14       14.41       18.13      9.92 o 
   0   0  14      178.40      214.24     11.14 o 
   2   0  14     2679.19     2447.90     21.73 o 
   4   0  14       47.90       36.67     10.55 o 
   6   0  14       63.25       46.29     12.57 o 
   8   0  14       11.30       19.00     25.11 o 
 -10   1  14        3.71       22.40     19.28 o 
  -9   1  14        6.80       15.45     17.51 o 
  -8   1  14       22.85       16.38      7.37 o 
  -7   1  14        4.09        1.43     10.02 o 
  -6   1  14      134.45      148.56     10.80 o 
  -5   1  14      137.10       99.73     11.78 o 
  -4   1  14      244.44      247.05     10.19 o 
  -3   1  14       12.08       12.57      8.38 o 
  -2   1  14      142.66      147.75      6.85 o 
  -1   1  14       21.41       15.48      4.93 o 
   0   1  14        6.31        4.22      6.46 o 
   1   1  14        1.19        3.04      5.93 o 
   2   1  14      569.40      581.02     10.19 o 
   3   1  14      148.74      143.62      6.69 o 
   4   1  14      192.33      162.83      7.97 o 
   5   1  14        3.01        5.63      7.59 o 
   6   1  14      185.35      199.27     11.49 o 
   7   1  14       18.86       10.43     16.12 o 
   8   1  14        0.04       14.65     20.12 o 
 -10   2  14       14.84       32.74     27.70 o 
  -9   2  14        0.06       18.75     19.31 o 
  -8   2  14        7.09        8.93     13.29 o 
  -7   2  14       14.04        7.79      7.76 o 
  -6   2  14       53.15       51.97     12.47 o 
  -5   2  14        3.41       10.83     10.96 o 
  -4   2  14        1.66        5.70      8.27 o 
  -3   2  14        0.08       -1.72      9.17 o 
  -2   2  14        3.88        8.24      5.77 o 
  -1   2  14       22.19       13.94      6.37 o 
   0   2  14        3.50        1.92      6.83 o 
   1   2  14        1.38        5.59      7.64 o 
   2   2  14      233.61      237.94      7.79 o 
   3   2  14      115.51      163.69      8.51 o 
   4   2  14      317.24      361.08      8.88 o 
   5   2  14        4.02       -0.34      4.31 o 
   6   2  14       89.20       64.64     14.11 o 
   7   2  14       79.22       61.62     15.29 o 
   8   2  14        2.98       11.75     25.47 o 
 -10   3  14       53.35       54.50     22.18 o 
  -9   3  14        6.22       25.74     24.41 o 
  -8   3  14        5.16       -2.77     18.47 o 
  -7   3  14       24.30       26.26      8.38 o 
  -6   3  14      121.75      104.18     10.53 o 
  -5   3  14        0.52       10.17     10.09 o 
  -4   3  14      854.71      974.85     15.56 o 
  -3   3  14        2.29        4.20      7.79 o 
  -2   3  14      493.04      486.93      9.60 o 
  -1   3  14        3.77       -2.37      7.58 o 
   0   3  14      608.32      749.73     12.38 o 
   1   3  14       76.40       78.68      7.90 o 
   2   3  14     1041.55     1173.63     12.05 o 
   3   3  14        0.02       -1.57      8.41 o 
   4   3  14       24.19       21.66      8.12 o 
   5   3  14       58.22       37.16      6.71 o 
   6   3  14       16.67       26.80     17.90 o 
   7   3  14        3.60       -4.29     25.34 o 
  -9   4  14       58.59       47.09     21.12 o 
  -8   4  14      126.54      137.20     18.70 o 
  -7   4  14       37.61       32.33     12.58 o 
  -6   4  14      205.63      220.01      9.30 o 
  -5   4  14        2.00        2.71      5.07 o 
  -4   4  14      127.43      156.79     13.04 o 
  -3   4  14        1.90       15.24     10.64 o 
  -2   4  14        5.53       11.29      8.70 o 
  -1   4  14        9.75       21.32      6.00 o 
   0   4  14       40.20       27.56      5.38 o 
   1   4  14        0.43       -0.75      7.60 o 
   2   4  14       14.10        2.16      6.81 o 
   3   4  14       89.65       86.68      9.81 o 
   4   4  14       81.04       99.43     10.04 o 
   5   4  14        1.52        4.35     12.30 o 
   6   4  14       54.46       51.71     19.03 o 
   7   4  14        2.20       -1.25     22.75 o 
  -9   5  14        0.05       18.62     26.75 o 
  -8   5  14       34.33       37.01     18.84 o 
  -7   5  14        9.98       14.62     14.72 o 
  -6   5  14       22.23       16.77     12.90 o 
  -5   5  14       12.03       16.23     11.71 o 
  -4   5  14      124.99      151.82     12.56 o 
  -3   5  14        0.02        4.70      7.86 o 
  -2   5  14      166.74      160.83     10.33 o 
  -1   5  14        8.08       14.55      9.70 o 
   0   5  14      308.03      279.66      9.55 o 
   1   5  14       53.73       54.22      5.86 o 
   2   5  14      315.68      382.67      9.56 o 
   3   5  14       17.95       31.16     11.88 o 
   4   5  14        2.54       15.09     12.11 o 
   5   5  14       13.33       27.61     15.77 o 
   6   5  14       10.15       17.43     18.17 o 
  -8   6  14       14.16       22.50     21.48 o 
  -7   6  14        2.90       15.80     16.52 o 
  -6   6  14        0.73       -3.20     15.21 o 
  -5   6  14       11.62       10.97     14.38 o 
  -4   6  14       53.40       48.19      9.67 o 
  -3   6  14        0.93        5.84     10.13 o 
  -2   6  14        0.04        5.56      8.73 o 
  -1   6  14        1.22        3.68      8.09 o 
   0   6  14        8.33       -0.24      7.68 o 
   1   6  14       25.21       28.95      9.46 o 
   2   6  14        0.07        5.91     10.60 o 
   3   6  14       21.61       16.13     13.43 o 
   4   6  14        0.02        4.74     13.49 o 
   5   6  14       11.32       12.71     16.62 o 
  -7   7  14        3.05       25.09     25.23 o 
  -6   7  14        2.80        4.94     17.37 o 
  -5   7  14       16.84       18.02     12.51 o 
  -4   7  14        0.98        2.69     11.73 o 
  -3   7  14        2.11       20.91     13.54 o 
  -2   7  14        2.45       10.14     11.73 o 
  -1   7  14        6.33        6.66     10.61 o 
   0   7  14        9.84        7.58     14.04 o 
   1   7  14        3.95       11.74     13.68 o 
   2   7  14       72.88       68.45     15.31 o 
   3   7  14        0.07        9.84     12.67 o 
   4   7  14       12.42       15.15     13.25 o 
  -5   8  14        4.52       11.72     17.53 o 
  -4   8  14        5.36        4.11     16.35 o 
  -3   8  14        0.21        9.55     15.16 o 
  -2   8  14        1.29       -0.13     12.79 o 
  -1   8  14        5.19       11.07     16.84 o 
   0   8  14        1.72       -0.51     14.83 o 
   1   8  14        0.22       -1.15     14.00 o 
   2   8  14        5.17        5.72     17.24 o 
   3   8  14        5.28       18.72     16.00 o 
  -9   0  15       20.78       -1.29     39.34 o 
  -7   0  15        6.45       -4.24     15.92 o 
  -5   0  15       68.29       74.05     17.42 o 
  -3   0  15      453.57      470.71     13.55 o 
  -1   0  15      400.96      346.06     12.74 o 
   1   0  15     1001.78     1053.87     14.33 o 
   3   0  15       85.84       99.43     11.06 o 
   5   0  15        7.13       16.42     10.94 o 
   7   0  15       29.97       14.89     23.59 o 
 -10   1  15        2.56        4.33     23.05 o 
  -9   1  15       95.15      103.57     23.46 o 
  -8   1  15       31.64        9.25     11.13 o 
  -7   1  15        0.35        9.72     11.48 o 
  -6   1  15       44.30       19.03     10.94 o 
  -5   1  15       15.43       44.19     11.59 o 
  -4   1  15        0.16       -0.22     14.26 o 
  -3   1  15      136.28      126.27      9.03 o 
  -2   1  15        9.87       13.88      6.53 o 
  -1   1  15      215.53      188.92      8.12 o 
   0   1  15        2.22        3.41      6.78 o 
   1   1  15      225.42      221.27      8.67 o 
   2   1  15      134.56      105.58      7.63 o 
   3   1  15      417.56      496.89     10.02 o 
   4   1  15      483.05      496.62      9.27 o 
   5   1  15      325.18      317.47      8.56 o 
   6   1  15        4.22        7.47     14.52 o 
   7   1  15        0.75        7.64     17.70 o 
 -10   2  15        0.96       -7.08     23.16 o 
  -9   2  15        0.37        2.43     23.71 o 
  -8   2  15        1.51        1.19     15.15 o 
  -7   2  15       51.05       33.37     11.93 o 
  -6   2  15        1.43       -0.62     12.35 o 
  -5   2  15       84.69      103.39     11.82 o 
  -4   2  15      109.80       96.76     11.85 o 
  -3   2  15      173.52      171.17     11.68 o 
  -2   2  15        1.45        4.50      5.78 o 
  -1   2  15      192.40      236.15      8.39 o 
   0   2  15        0.08        0.92      7.65 o 
   1   2  15      803.02      901.36     11.87 o 
   2   2  15       12.40        5.82      6.52 o 
   3   2  15      347.62      365.62     10.36 o 
   4   2  15       90.32       60.98      8.42 o 
   5   2  15        3.01        1.96      7.96 o 
   6   2  15       41.98       47.36     16.35 o 
   7   2  15       48.07       39.45     15.68 o 
  -9   3  15       50.09       65.15     22.44 o 
  -8   3  15        5.63       -2.27     17.98 o 
  -7   3  15       47.52       40.31      8.99 o 
  -6   3  15       63.41       54.82     11.18 o 
  -5   3  15      106.91      136.79     14.39 o 
  -4   3  15       56.29       67.11     14.58 o 
  -3   3  15      160.98      189.91     10.98 o 
  -2   3  15        8.19        0.17      9.31 o 
  -1   3  15       86.75       93.11      8.18 o 
   0   3  15        6.32        8.17     10.90 o 
   1   3  15       34.06       45.22      9.23 o 
   2   3  15       44.35       35.79      9.15 o 
   3   3  15        2.77        2.43      7.79 o 
   4   3  15      213.04      179.18     12.06 o 
   5   3  15        9.61       17.20     10.88 o 
   6   3  15       46.96       33.98     16.19 o 
   7   3  15        0.76       -1.65     19.73 o 
  -9   4  15        0.16        1.05     33.50 o 
  -8   4  15       38.20       36.62     18.60 o 
  -7   4  15       58.92       22.41     14.03 o 
  -6   4  15        0.35        6.49      8.42 o 
  -5   4  15        5.86       15.85     14.27 o 
  -4   4  15       47.90       50.26     14.18 o 
  -3   4  15       38.10       35.52      7.01 o 
  -2   4  15       12.93        2.27      9.59 o 
  -1   4  15      207.11      250.65     13.21 o 
   0   4  15       62.21      101.71     13.45 o 
   1   4  15      393.92      456.43      9.35 o 
   2   4  15        0.27       14.42      7.80 o 
   3   4  15      363.36      419.95     12.49 o 
   4   4  15       17.22        4.49     10.64 o 
   5   4  15       94.79      113.22     12.58 o 
   6   4  15        2.03        2.99     19.08 o 
  -8   5  15        1.20       16.10     23.08 o 
  -7   5  15        1.88        1.78     16.56 o 
  -6   5  15        1.98       13.93     14.31 o 
  -5   5  15       98.70       67.94     11.85 o 
  -4   5  15        0.80        6.37     14.94 o 
  -3   5  15       66.37      118.64     13.54 o 
  -2   5  15       10.62       18.56     11.08 o 
  -1   5  15       32.59       48.61     10.65 o 
   0   5  15        4.52       13.05      9.61 o 
   1   5  15        2.23        1.84      4.92 o 
   2   5  15        0.01       -2.77      6.85 o 
   3   5  15        4.07       -1.89     10.25 o 
   4   5  15        0.61       12.83     12.88 o 
   5   5  15        0.05        0.70     12.97 o 
   6   5  15        2.58        8.49     18.76 o 
  -7   6  15        2.54       13.00     15.51 o 
  -6   6  15       10.42        4.17     16.55 o 
  -5   6  15       21.84       18.94     15.01 o 
  -4   6  15        0.26       -1.86     11.11 o 
  -3   6  15        4.34       17.14     12.85 o 
  -2   6  15        9.09        7.78      9.62 o 
  -1   6  15       42.70       34.23     10.63 o 
   0   6  15       37.36       60.49      8.74 o 
   1   6  15      100.23       84.84     11.39 o 
   2   6  15       12.49       10.77     10.77 o 
   3   6  15       21.30       42.58     13.16 o 
   4   6  15       41.00       34.66     12.94 o 
   5   6  15       92.06       90.12     15.62 o 
  -6   7  15        0.19       12.64     16.00 o 
  -5   7  15        0.04        4.44     16.09 o 
  -4   7  15        6.84       -0.53     16.28 o 
  -3   7  15       18.63       12.92     11.78 o 
  -2   7  15        0.00        2.67     12.11 o 
  -1   7  15        5.29        6.28     13.61 o 
   0   7  15        0.08        8.68     15.83 o 
   1   7  15        8.00        9.71     13.22 o 
   2   7  15        0.54        4.23     22.35 o 
   3   7  15        0.41        1.98     14.91 o 
   4   7  15        0.78       12.08     13.65 o 
  -4   8  15        2.09       10.71     20.95 o 
  -3   8  15        1.72        6.44     13.52 o 
  -2   8  15        0.35        4.29     13.97 o 
  -1   8  15        0.45        5.19     17.62 o 
   0   8  15       27.68       26.14     14.45 o 
   1   8  15       29.75       37.39     16.46 o 
   2   8  15        1.25       15.88     17.63 o 
 -10   0  16       23.72       11.41     43.74 o 
  -8   0  16        2.90       -5.54     13.64 o 
  -6   0  16      228.10      318.69     20.86 o 
  -4   0  16       23.69        7.06     21.70 o 
  -2   0  16      180.85      161.32      9.93 o 
   0   0  16      239.62      316.25     12.04 o 
   2   0  16        5.10        9.92     10.92 o 
   4   0  16       55.28       64.92     13.30 o 
   6   0  16        8.01        7.72     21.53 o 
 -10   1  16        2.37       38.95     32.64 o 
  -9   1  16        0.29        3.71     30.96 o 
  -8   1  16        0.50        9.01     16.18 o 
  -7   1  16        0.01        8.42     10.52 o 
  -6   1  16       34.15       15.20     10.87 o 
  -5   1  16        1.80       12.27     17.47 o 
  -4   1  16      104.89      101.16     15.56 o 
  -3   1  16       57.64       66.48     12.38 o 
  -2   1  16       10.73       14.59      7.86 o 
  -1   1  16       45.30       47.34      9.05 o 
   0   1  16      534.89      533.91      9.03 o 
   1   1  16      139.26      145.15      8.83 o 
   2   1  16      177.99      175.26      8.15 o 
   3   1  16      123.89      149.22      8.54 o 
   4   1  16      807.26      718.71     13.18 o 
   5   1  16       47.02       36.61     10.46 o 
   6   1  16        8.00       -0.39     16.96 o 
   7   1  16        0.01        9.10     16.91 o 
 -10   2  16       19.27       17.60     25.95 o 
  -9   2  16        7.57        8.82     29.89 o 
  -8   2  16       30.94       30.54     20.27 o 
  -7   2  16       29.83       34.89     12.37 o 
  -6   2  16      144.48      184.51     13.40 o 
  -5   2  16       68.01       48.27     16.23 o 
  -4   2  16       40.74       61.16     12.95 o 
  -3   2  16       66.31       55.15     11.84 o 
  -2   2  16      198.55      180.06     12.95 o 
  -1   2  16        0.89        4.46      8.99 o 
   0   2  16      205.50      212.78     12.90 o 
   1   2  16        0.54        5.20     11.41 o 
   2   2  16      128.22      124.85      7.82 o 
   3   2  16       35.62       20.35      7.09 o 
   4   2  16        3.14       -1.79      9.66 o 
   5   2  16       71.37       73.55     13.09 o 
   6   2  16       22.49       21.17     16.90 o 
   7   2  16       16.43       17.03     19.61 o 
  -9   3  16        4.41        8.83     24.40 o 
  -8   3  16        0.47       13.38     16.98 o 
  -7   3  16       37.70       44.95     11.49 o 
  -6   3  16       19.57       25.49     10.96 o 
  -5   3  16        0.05        0.25     16.13 o 
  -4   3  16        0.77       19.12     16.72 o 
  -3   3  16       39.65       25.84     12.39 o 
  -2   3  16        9.65       24.08     10.80 o 
  -1   3  16       27.46       41.91      7.85 o 
   0   3  16      306.69      404.18     15.00 o 
   1   3  16       58.86       68.03     11.35 o 
   2   3  16      175.64      262.22     10.57 o 
   3   3  16       97.79      103.41      8.94 o 
   4   3  16       23.20       63.83     10.27 o 
   5   3  16        0.22       13.95     14.27 o 
   6   3  16      110.80       96.80     16.11 o 
   7   3  16        4.27       10.94     20.47 o 
  -9   4  16        5.46       21.95     23.53 o 
  -8   4  16       12.10       14.74     17.89 o 
  -7   4  16        3.65        9.09     15.50 o 
  -6   4  16       92.84       89.03     12.75 o 
  -5   4  16       14.60        9.37     14.74 o 
  -4   4  16      157.60      184.70     15.57 o 
  -3   4  16       11.16       12.72     14.73 o 
  -2   4  16      249.34      296.97     12.31 o 
  -1   4  16       32.55       21.59     14.29 o 
   0   4  16      309.39      314.21     13.32 o 
   1   4  16        8.37        4.05      8.54 o 
   2   4  16      267.81      298.81      9.18 o 
   3   4  16      135.63       86.64      6.78 o 
   4   4  16        1.46        2.69     11.84 o 
   5   4  16        4.63       13.89     14.29 o 
   6   4  16        6.52       -6.95     20.46 o 
  -8   5  16        5.85        6.11     19.66 o 
  -7   5  16        6.24       17.01     15.90 o 
  -6   5  16        2.94       20.54     15.23 o 
  -5   5  16        0.05        7.66     13.59 o 
  -4   5  16        6.25        2.64     15.16 o 
  -3   5  16        2.69        6.10     13.52 o 
  -2   5  16        0.04       -0.04     10.03 o 
  -1   5  16       27.82       33.53     11.49 o 
   0   5  16      159.92      126.70      9.38 o 
   1   5  16        2.95       13.57      5.57 o 
   2   5  16        1.08       13.43      7.96 o 
   3   5  16       12.12        9.97     12.29 o 
   4   5  16       10.92       19.58     12.87 o 
   5   5  16        0.19        8.90     17.09 o 
  -7   6  16        6.28        0.12     16.30 o 
  -6   6  16       15.46       18.87     15.86 o 
  -5   6  16        0.58        5.34     17.65 o 
  -4   6  16       20.72       29.06     14.76 o 
  -3   6  16        0.75        5.30     16.85 o 
  -2   6  16       41.84       61.72     12.02 o 
  -1   6  16       26.44       19.09     14.49 o 
   0   6  16       25.04       18.15     14.98 o 
   1   6  16        1.11        4.48     13.75 o 
   2   6  16       82.35      101.43     15.36 o 
   3   6  16        1.80       11.53     13.55 o 
   4   6  16        0.49        6.71     13.29 o 
  -6   7  16        0.06        6.23     17.46 o 
  -5   7  16        4.64        6.76     17.68 o 
  -4   7  16        1.25       -0.16     15.37 o 
  -3   7  16        7.18       11.22     13.40 o 
  -2   7  16        6.21       -0.51     12.48 o 
  -1   7  16        0.40        3.95     14.06 o 
   0   7  16       33.16       19.07     17.17 o 
   1   7  16        5.37       13.40     16.27 o 
   2   7  16        3.96       23.61     18.62 o 
   3   7  16        4.60       25.60     16.51 o 
  -4   8  16        0.76        8.71     16.27 o 
  -3   8  16        4.97        9.32     16.26 o 
  -2   8  16        2.49        4.56     15.00 o 
  -1   8  16       11.62        6.85     18.10 o 
   0   8  16       19.84       16.23     17.10 o 
   1   8  16        1.92        4.89     17.17 o 
  -9   0  17        1.97       76.66     69.41 o 
  -7   0  17       21.74       11.24     19.07 o 
  -5   0  17       44.36       61.53     31.35 o 
  -3   0  17       34.27       34.87     13.59 o 
  -1   0  17      771.43      824.55     19.72 o 
   1   0  17      495.82      550.32     17.71 o 
   3   0  17       43.96       41.68      9.82 o 
   5   0  17       27.42       27.17     22.41 o 
   7   0  17        2.11       13.24     31.84 o 
  -9   1  17        7.20       28.17     33.28 o 
  -8   1  17        1.29       15.59     17.63 o 
  -7   1  17       44.43       54.29     13.36 o 
  -6   1  17        2.25        4.44     11.16 o 
  -5   1  17      421.28      448.76     18.42 o 
  -4   1  17        4.65        8.50     15.95 o 
  -3   1  17       12.44       14.99     11.08 o 
  -2   1  17       47.09       37.02      7.17 o 
  -1   1  17     1414.72     1357.44     15.36 o 
   0   1  17      278.72      269.49      9.37 o 
   1   1  17      661.55      634.57     21.41 o 
   2   1  17      129.11      132.06      8.18 o 
   3   1  17       41.34       33.58      7.71 o 
   4   1  17        1.33       -3.86     11.18 o 
   5   1  17       50.64       89.15     12.87 o 
   6   1  17        0.36        3.18     19.00 o 
   7   1  17        2.06       -9.52     21.98 o 
  -9   2  17        5.96       12.78     28.30 o 
  -8   2  17        0.17       17.26     18.77 o 
  -7   2  17        0.17       12.08     23.63 o 
  -6   2  17       18.30        0.69     14.69 o 
  -5   2  17       23.15       17.92      9.23 o 
  -4   2  17        0.05        7.74     14.08 o 
  -3   2  17      104.91       88.64      9.27 o 
  -2   2  17        2.88        4.69      8.23 o 
  -1   2  17        0.94        8.82      9.18 o 
   0   2  17       34.85       27.01      8.42 o 
   1   2  17       77.61       81.43     12.64 o 
   2   2  17        1.45        1.86     10.01 o 
   3   2  17        2.75        5.34      7.11 o 
   4   2  17       11.99       17.25      9.12 o 
   5   2  17        5.79       13.74     13.71 o 
   6   2  17       77.70       69.36     17.41 o 
  -9   3  17       31.35       36.06     25.03 o 
  -8   3  17        0.00       -0.63     18.91 o 
  -7   3  17       14.16       18.25     19.07 o 
  -6   3  17       39.19       43.23     15.41 o 
  -5   3  17      183.75      243.20     17.70 o 
  -4   3  17        0.01        6.10      7.54 o 
  -3   3  17      118.21      147.86     13.57 o 
  -2   3  17        0.65        3.62     12.97 o 
  -1   3  17      261.50      302.35     12.28 o 
   0   3  17       34.72       50.61     14.35 o 
   1   3  17      285.68      390.62     14.34 o 
   2   3  17        0.62        3.09      9.07 o 
   3   3  17       73.42       70.12      7.70 o 
   4   3  17        0.55       -0.22      9.95 o 
   5   3  17      131.56      132.66     14.43 o 
   6   3  17        2.48        5.86     16.35 o 
  -8   4  17        2.44       -6.02     25.18 o 
  -7   4  17       34.56       66.54     15.61 o 
  -6   4  17        7.49       14.31     19.73 o 
  -5   4  17        7.07       -0.63     14.56 o 
  -4   4  17        3.31       22.38     18.07 o 
  -3   4  17       91.96       97.74     15.09 o 
  -2   4  17       13.52        5.67      7.47 o 
  -1   4  17       83.69       82.83     15.02 o 
   0   4  17       12.83       19.62     12.01 o 
   1   4  17      145.15      135.80     10.11 o 
   2   4  17        5.08       24.50     12.74 o 
   3   4  17        8.24       13.05      7.51 o 
   4   4  17       22.78       16.15     11.89 o 
   5   4  17       18.73       14.75     14.25 o 
   6   4  17        3.79        3.81     21.03 o 
  -8   5  17        1.93        6.49     21.74 o 
  -7   5  17        3.24        7.28     15.96 o 
  -6   5  17       13.03        7.12     16.81 o 
  -5   5  17       32.19        6.78     17.22 o 
  -4   5  17        1.38        0.02      8.58 o 
  -3   5  17      164.17      189.07     14.56 o 
  -2   5  17       23.99        9.44      8.67 o 
  -1   5  17        3.62       23.10     10.71 o 
   0   5  17        4.52        4.96     12.21 o 
   1   5  17       52.32       62.00      8.23 o 
   2   5  17       30.45       22.28     11.67 o 
   3   5  17       87.72       89.53     14.49 o 
   4   5  17        0.02        4.99     14.64 o 
   5   5  17       10.76       15.41     17.22 o 
  -7   6  17        1.75       12.24     23.55 o 
  -6   6  17        0.01        0.83     17.40 o 
  -5   6  17        0.01        1.31     18.81 o 
  -4   6  17        0.61       11.78     16.37 o 
  -3   6  17        8.43       -3.13     17.01 o 
  -2   6  17       23.93       30.96     11.79 o 
  -1   6  17        5.73       15.44     15.99 o 
   0   6  17       11.89       20.62     14.97 o 
   1   6  17        7.70       13.43     19.09 o 
   2   6  17       17.26       16.17     16.62 o 
   3   6  17       19.07       17.64     15.98 o 
   4   6  17        0.64        5.76     14.11 o 
  -5   7  17        5.18       13.26     18.03 o 
  -4   7  17        0.08        5.58     17.69 o 
  -3   7  17        9.52        5.32     14.05 o 
  -2   7  17        5.45        6.88     16.99 o 
  -1   7  17       18.61       21.19     14.64 o 
   0   7  17        0.61       -1.49     18.68 o 
   1   7  17        7.82        1.65     18.03 o 
   2   7  17        2.17       15.72     23.49 o 
  -2   8  17        0.22       -0.22     19.10 o 
  -1   8  17        1.19        6.01     16.41 o 
  -8   0  18        0.19       16.55     37.44 o 
  -6   0  18       31.44       26.98     33.60 o 
  -4   0  18      347.75      383.63     21.91 o 
  -2   0  18       42.94       49.07     10.61 o 
   0   0  18      127.29      153.67     13.99 o 
   2   0  18      808.23      733.81     14.85 o 
   4   0  18        4.00       12.52     14.56 o 
   6   0  18       56.68       67.78     24.52 o 
  -9   1  18        0.19       -2.68     36.47 o 
  -8   1  18        0.90        8.24     20.84 o 
  -7   1  18        1.29       11.07     25.12 o 
  -6   1  18        1.35       19.27     14.26 o 
  -5   1  18        3.89        1.33     26.94 o 
  -4   1  18      277.66      322.06     18.99 o 
  -3   1  18       77.03       59.55     10.17 o 
  -2   1  18      287.11      252.24      8.76 o 
  -1   1  18       45.64       50.88     10.30 o 
   0   1  18        0.46        1.97      9.03 o 
   1   1  18      170.98      168.81     11.65 o 
   2   1  18      279.77      262.91      9.28 o 
   3   1  18       47.02       37.36      7.90 o 
   4   1  18        1.44       -0.37     12.09 o 
   5   1  18        0.14       15.72     17.12 o 
   6   1  18       11.92       12.95     18.00 o 
  -9   2  18        0.35       11.28     35.29 o 
  -8   2  18        0.01        8.54     18.43 o 
  -7   2  18        2.91        3.80     22.36 o 
  -6   2  18       21.01       49.10     17.53 o 
  -5   2  18      131.86      121.36     11.59 o 
  -4   2  18       81.74       97.08     14.05 o 
  -3   2  18        6.57       10.10      8.92 o 
  -2   2  18       29.36       31.67      5.52 o 
  -1   2  18        0.62       11.67      9.19 o 
   0   2  18      147.48      174.60      9.80 o 
   1   2  18       45.45       49.24     12.43 o 
   2   2  18      110.95      107.56      8.97 o 
   3   2  18       53.53       55.89      8.40 o 
   4   2  18       39.92       47.99      9.80 o 
   5   2  18        8.87        1.79     14.19 o 
   6   2  18       54.40       56.97     16.96 o 
  -9   3  18        0.41       28.89     25.98 o 
  -8   3  18        7.88       11.50     19.37 o 
  -7   3  18        4.20        9.30     19.51 o 
  -6   3  18       34.91       42.80     16.06 o 
  -5   3  18        7.06       16.44     18.27 o 
  -4   3  18       47.28       47.42      9.80 o 
  -3   3  18       29.02       23.20     13.55 o 
  -2   3  18      343.85      311.75     13.50 o 
  -1   3  18       35.15       21.00     11.16 o 
   0   3  18       17.92       17.99     15.59 o 
   1   3  18        3.83        1.27     13.46 o 
   2   3  18       55.72       40.26     11.84 o 
   3   3  18        0.03        6.41      7.71 o 
   4   3  18        3.71       -5.08     12.19 o 
   5   3  18        0.28        8.57     16.04 o 
   6   3  18        0.00        9.13     15.72 o 
  -8   4  18        1.27        7.61     21.06 o 
  -7   4  18        0.01       11.20     17.26 o 
  -6   4  18        2.38       25.96     23.40 o 
  -5   4  18       12.26       14.44     15.81 o 
  -4   4  18       28.67       34.90     16.72 o 
  -3   4  18       30.93       17.68     11.68 o 
  -2   4  18      129.28      115.07     12.35 o 
  -1   4  18        6.11       -1.96     10.79 o 
   0   4  18      261.72      319.91     16.12 o 
   1   4  18      109.57       86.62     16.12 o 
   2   4  18       52.20       76.06      9.96 o 
   3   4  18        0.24        7.09     13.45 o 
   4   4  18       29.08       32.80     12.95 o 
   5   4  18        0.19        8.30     14.78 o 
  -7   5  18        1.70       -6.52     19.66 o 
  -6   5  18        9.34        7.96     16.67 o 
  -5   5  18        3.77        9.99     17.79 o 
  -4   5  18       12.11       -5.24     17.28 o 
  -3   5  18        4.05       10.71     17.31 o 
  -2   5  18       13.66       22.25      8.99 o 
  -1   5  18        0.24        0.61     16.06 o 
   0   5  18       57.77       51.52     11.77 o 
   1   5  18       19.50       24.86     11.37 o 
   2   5  18       48.62       41.04     16.00 o 
   3   5  18        8.44       15.03     14.89 o 
   4   5  18        0.36        9.32     18.21 o 
  -6   6  18        0.84        3.77     17.95 o 
  -5   6  18        0.28        1.49     16.64 o 
  -4   6  18        4.85       13.39     17.45 o 
  -3   6  18        1.97       13.87     19.70 o 
  -2   6  18       49.25       57.82     17.00 o 
  -1   6  18       12.19       25.21     16.55 o 
   0   6  18       41.94       27.06     15.03 o 
   1   6  18       16.31       18.19     16.80 o 
   2   6  18       41.93       48.24     17.11 o 
   3   6  18        4.78       20.67     18.39 o 
  -4   7  18        0.23        8.73     16.81 o 
  -3   7  18       13.11       27.41     14.65 o 
  -2   7  18        9.11        1.15     16.51 o 
  -1   7  18        2.80       10.51     19.76 o 
   0   7  18        1.93        2.24     21.54 o 
   1   7  18        0.00        9.59     22.18 o 
  -9   0  19       26.89       35.08     42.22 o 
  -7   0  19        0.97       -5.31     38.18 o 
  -5   0  19        0.45       -9.14     26.95 o 
  -3   0  19        5.62       16.85     14.66 o 
  -1   0  19      623.07      590.01     18.56 o 
   1   0  19      518.91      452.39     22.31 o 
   3   0  19       16.57       34.96     15.64 o 
   5   0  19       20.68       23.89     18.18 o 
  -9   1  19        2.20        1.80     31.76 o 
  -8   1  19        0.42       11.58     31.41 o 
  -7   1  19        0.16       15.76     32.55 o 
  -6   1  19       12.38        4.16     24.51 o 
  -5   1  19       26.12       10.57     19.90 o 
  -4   1  19       48.44       22.57     13.83 o 
  -3   1  19      786.19      839.42     12.34 o 
  -2   1  19      225.30      235.68     12.70 o 
  -1   1  19       28.67       23.84     10.04 o 
   0   1  19        9.68        7.37      9.48 o 
   1   1  19      401.41      382.49     12.25 o 
   2   1  19        9.77       10.20     11.06 o 
   3   1  19       17.81       19.85      9.39 o 
   4   1  19       13.69       11.71     10.69 o 
   5   1  19        3.26        5.62     15.04 o 
   6   1  19        0.03       12.88     19.86 o 
  -9   2  19       19.38       34.56     29.37 o 
  -8   2  19        8.02        4.63     21.75 o 
  -7   2  19        7.10        9.71     20.91 o 
  -6   2  19        1.23        4.75     22.88 o 
  -5   2  19        1.43       -0.66     13.78 o 
  -4   2  19       55.21       56.75     14.65 o 
  -3   2  19      442.92      504.66     15.96 o 
  -2   2  19       27.63       23.89      8.83 o 
  -1   2  19       92.04       95.40      8.98 o 
   0   2  19       30.27       33.12      8.76 o 
   1   2  19      132.16      156.64     13.72 o 
   2   2  19        3.54        0.47     10.55 o 
   3   2  19       94.41       84.11      9.52 o 
   4   2  19       10.50       12.04     10.86 o 
   5   2  19       14.91       18.77     13.52 o 
  -8   3  19        0.02       -4.24     21.53 o 
  -7   3  19        5.50        3.78     19.35 o 
  -6   3  19       28.06       26.77     19.90 o 
  -5   3  19        1.23        9.43     20.14 o 
  -4   3  19        1.12       12.66     11.78 o 
  -3   3  19        0.01        8.83     16.37 o 
  -2   3  19       73.75       55.75     12.67 o 
  -1   3  19        1.70       -0.01     10.51 o 
   0   3  19        7.34        2.03     15.47 o 
   1   3  19       79.20      109.40     14.32 o 
   2   3  19       12.41        4.15     12.20 o 
   3   3  19       47.69       64.89     12.57 o 
   4   3  19        5.72       -0.25     16.99 o 
   5   3  19       16.58       28.99     16.29 o 
  -8   4  19        1.63       25.57     24.70 o 
  -7   4  19        8.50       30.01     17.90 o 
  -6   4  19        0.04       -2.67     31.32 o 
  -5   4  19       48.55       71.68     18.43 o 
  -4   4  19        4.56       -5.88     30.03 o 
  -3   4  19      284.16      299.95     14.92 o 
  -2   4  19        2.33        0.10     17.60 o 
  -1   4  19        1.58       20.65      9.18 o 
   0   4  19      100.63       88.58     15.54 o 
   1   4  19       28.77       38.85     13.85 o 
   2   4  19       12.05       23.38     10.40 o 
   3   4  19       20.30       19.16     12.95 o 
   4   4  19        0.27        4.46     15.64 o 
  -7   5  19        0.82       -7.95     21.34 o 
  -6   5  19        0.02        3.69     22.05 o 
  -5   5  19        3.38        1.94     18.62 o 
  -4   5  19        0.01        3.98     17.70 o 
  -3   5  19       24.03        2.24     17.31 o 
  -2   5  19        0.05        6.17     17.74 o 
  -1   5  19        4.81       10.67     15.74 o 
   0   5  19        2.63       18.96     15.81 o 
   1   5  19       67.58       46.15     16.63 o 
   2   5  19        4.38        3.31     17.37 o 
   3   5  19        8.21       17.32     15.25 o 
   4   5  19        0.20        9.34     19.66 o 
  -5   6  19       26.92       25.71     17.42 o 
  -4   6  19       32.31       23.29     18.41 o 
  -3   6  19       29.67       21.90     16.40 o 
  -2   6  19        2.02       -1.28     18.42 o 
  -1   6  19        2.68       19.71     18.80 o 
   0   6  19        3.05       -0.94     17.88 o 
   1   6  19       10.42        9.59     20.29 o 
   2   6  19        4.61       11.47     19.06 o 
  -3   7  19        0.20        6.37     17.76 o 
  -2   7  19        4.00        3.69     17.28 o 
  -1   7  19        9.32       12.97     18.80 o 
   0   7  19        1.17        4.17     22.68 o 
  -8   0  20        7.23       21.87     71.28 o 
  -6   0  20        1.01       -2.01     42.99 o 
  -4   0  20      267.14      224.16     17.72 o 
  -2   0  20      282.41      263.47     18.78 o 
   0   0  20      334.04      305.52     15.05 o 
   2   0  20        0.32       -5.54     18.11 o 
   4   0  20       36.66       33.46     17.26 o 
  -8   1  20        6.25       -2.66     27.43 o 
  -7   1  20        0.43       13.68     26.29 o 
  -6   1  20       76.07      121.83     23.33 o 
  -5   1  20        0.06       -4.87     30.99 o 
  -4   1  20      161.49      154.58     12.38 o 
  -3   1  20      117.49      107.07      9.23 o 
  -2   1  20        0.03        5.80     13.90 o 
  -1   1  20       77.43       52.09      9.06 o 
   0   1  20       48.88       48.10     10.14 o 
   1   1  20       44.72       44.47     11.73 o 
   2   1  20       60.98       63.39     14.26 o 
   3   1  20       16.56       10.08     10.73 o 
   4   1  20        8.35       11.62     12.10 o 
   5   1  20        0.10        3.22     15.99 o 
  -8   2  20        5.58       49.25     39.64 o 
  -7   2  20        6.21       20.03     20.11 o 
  -6   2  20       13.15        9.57     24.08 o 
  -5   2  20        3.15       24.68     14.72 o 
  -4   2  20      220.93      208.58     15.62 o 
  -3   2  20       38.40       26.56     13.22 o 
  -2   2  20        0.02       -2.47      9.54 o 
  -1   2  20       20.45       30.69      7.35 o 
   0   2  20        3.48       12.95     13.99 o 
   1   2  20        0.35        8.15     13.59 o 
   2   2  20        0.90        2.08     14.56 o 
   3   2  20        7.30       10.95     11.55 o 
   4   2  20        4.22        4.88     13.94 o 
   5   2  20        1.70       10.69     17.67 o 
  -8   3  20       23.06       23.42     26.41 o 
  -7   3  20        9.47       -1.94     22.13 o 
  -6   3  20        0.09        0.20     20.11 o 
  -5   3  20        0.77        3.88     19.87 o 
  -4   3  20       77.10       91.02     13.55 o 
  -3   3  20       13.84       29.94     15.63 o 
  -2   3  20      124.47      140.37     15.29 o 
  -1   3  20        0.64       -4.30     10.63 o 
   0   3  20       90.82      109.25      9.84 o 
   1   3  20       37.49       42.30     14.85 o 
   2   3  20      126.95      137.81     13.08 o 
   3   3  20       10.03        8.87     16.09 o 
   4   3  20       30.52       51.36     15.77 o 
  -7   4  20        0.34        8.04     20.01 o 
  -6   4  20       13.71       25.19     21.72 o 
  -5   4  20        1.02       17.71     19.37 o 
  -4   4  20        6.52       11.41     19.46 o 
  -3   4  20        8.73       -8.36     14.35 o 
  -2   4  20        0.73       13.16     14.67 o 
  -1   4  20        7.25       14.36     16.89 o 
   0   4  20        8.54        1.99     15.40 o 
   1   4  20        2.83        7.90     14.45 o 
   2   4  20        0.24        0.85     17.07 o 
   3   4  20        0.40       -4.82     14.00 o 
   4   4  20        2.56        8.32     19.92 o 
  -6   5  20        0.11        0.61     23.68 o 
  -5   5  20        0.20        4.37     26.24 o 
  -4   5  20       18.95       20.37     18.19 o 
  -3   5  20        1.90        0.61     23.94 o 
  -2   5  20       83.01       96.38     17.52 o 
  -1   5  20       30.75       12.44     18.13 o 
   0   5  20       79.40       87.78     16.56 o 
   1   5  20        0.20        6.06     20.48 o 
   2   5  20       33.82       29.48     18.16 o 
   3   5  20        0.03        3.28     16.10 o 
  -5   6  20        9.93       19.19     19.91 o 
  -4   6  20        3.51       -0.28     20.24 o 
  -3   6  20        7.98       -5.98     19.98 o 
  -2   6  20        4.42        5.78     19.64 o 
  -1   6  20        6.71       13.37     16.41 o 
   0   6  20       10.78        3.19     17.62 o 
   1   6  20        0.26       -4.53     19.38 o 
  -7   0  21        0.49       -2.86     39.80 o 
  -5   0  21       39.86       41.96     29.45 o 
  -3   0  21       18.13        4.85     13.20 o 
  -1   0  21      666.61      596.81     19.80 o 
   1   0  21       53.08       95.01     24.45 o 
   3   0  21       65.88       58.27     17.09 o 
  -8   1  21        1.76        3.72     39.13 o 
  -7   1  21       10.02       28.87     25.89 o 
  -6   1  21       22.70       29.56     24.48 o 
  -5   1  21        1.12       18.87     19.61 o 
  -4   1  21        5.44       12.14     14.45 o 
  -3   1  21      114.30       84.55     12.48 o 
  -2   1  21        1.58       10.48     12.40 o 
  -1   1  21        0.94        6.42      9.33 o 
   0   1  21        6.36        0.11      9.83 o 
   1   1  21        5.34       -7.74     16.33 o 
   2   1  21        0.19        0.16     14.81 o 
   3   1  21        6.27        5.39     12.65 o 
   4   1  21        0.00        6.40     15.51 o 
  -8   2  21        9.04       16.03     27.12 o 
  -7   2  21        5.94        2.16     23.48 o 
  -6   2  21       61.74       46.29     21.65 o 
  -5   2  21       49.26       56.70     20.81 o 
  -4   2  21       14.83       50.99     19.88 o 
  -3   2  21       19.28       17.04     14.26 o 
  -2   2  21        3.74       12.72      9.93 o 
  -1   2  21       64.83       59.46      7.52 o 
   0   2  21        0.39       15.08     16.19 o 
   1   2  21       65.08       78.42     15.28 o 
   2   2  21       12.04       19.07     13.58 o 
   3   2  21       37.15       38.35     13.09 o 
   4   2  21        0.19        7.90     17.69 o 
  -7   3  21        0.01        7.75     26.32 o 
  -6   3  21        2.30       11.55     26.49 o 
  -5   3  21      108.67      113.55     20.72 o 
  -4   3  21        0.72       -5.76     25.34 o 
  -3   3  21       63.17       69.32     16.97 o 
  -2   3  21       99.20       75.61     14.14 o 
  -1   3  21       16.19        5.00      9.93 o 
   0   3  21       16.96       28.37     16.83 o 
   1   3  21        6.61       17.84     15.07 o 
   2   3  21        0.00        7.06     14.44 o 
   3   3  21        3.65       14.74     14.95 o 
   4   3  21        0.21       17.50     21.23 o 
  -6   4  21        0.07       -7.33     21.91 o 
  -5   4  21        1.91        6.63     19.29 o 
  -4   4  21        0.03        5.64     22.14 o 
  -3   4  21        3.64       16.91     19.44 o 
  -2   4  21        2.97       -1.83     22.14 o 
  -1   4  21        2.26       11.44     16.33 o 
   0   4  21        1.18        6.91     15.40 o 
   1   4  21       28.29       28.92     14.96 o 
   2   4  21        3.82        8.29     19.30 o 
   3   4  21        9.81       27.04     18.29 o 
  -5   5  21       35.66       30.97     20.57 o 
  -4   5  21        0.61        4.68     19.15 o 
  -3   5  21       46.68       53.10     20.09 o 
  -2   5  21       31.10       10.97     17.70 o 
  -1   5  21        2.46       18.83     16.79 o 
   0   5  21       25.54       15.56     17.83 o 
   1   5  21        0.52      -12.04     27.13 o 
   2   5  21        1.55        3.34     25.13 o 
  -3   6  21        9.72       11.78     18.75 o 
  -2   6  21        0.85        7.90     18.93 o 
  -1   6  21       16.64       18.53     19.49 o 
   0   6  21        0.05        1.38     22.29 o 
  -6   0  22       29.78       25.31     32.18 o 
  -4   0  22      219.44      211.96     22.62 o 
  -2   0  22      118.96      124.70     18.79 o 
   0   0  22       34.64       39.45     22.98 o 
   2   0  22       11.46       -0.67     22.34 o 
   4   0  22       24.39       77.06     23.64 o 
  -7   1  22        0.16       16.38     33.09 o 
  -6   1  22        8.45       11.53     24.72 o 
  -5   1  22       29.47       36.88     18.44 o 
  -4   1  22        0.31        2.66     18.37 o 
  -3   1  22        4.79        5.39     13.58 o 
  -2   1  22        2.76        3.09     16.45 o 
  -1   1  22        0.66        0.55      9.69 o 
   0   1  22       31.21       35.66     16.71 o 
   1   1  22        0.65        8.56     16.43 o 
   2   1  22        0.35       17.29     15.76 o 
   3   1  22        0.94        6.23     14.60 o 
   4   1  22       15.37        9.43     16.46 o 
  -7   2  22        9.23       25.18     28.12 o 
  -6   2  22       83.86       65.33     22.45 o 
  -5   2  22       37.81       33.85     20.83 o 
  -4   2  22       15.98       24.20     17.65 o 
  -3   2  22        9.85       -0.10     17.39 o 
  -2   2  22      139.80      110.83     14.70 o 
  -1   2  22       60.25       57.52     11.93 o 
   0   2  22       42.59       65.74     13.28 o 
   1   2  22        6.34        7.24     15.33 o 
   2   2  22       44.92       35.27     14.30 o 
   3   2  22        1.11        5.75     19.68 o 
  -7   3  22        4.48       25.89     22.78 o 
  -6   3  22       18.76       29.77     25.76 o 
  -5   3  22        0.05      -14.79     56.24 o 
  -4   3  22       15.88       12.69     20.51 o 
  -3   3  22        0.51        1.59     16.69 o 
  -2   3  22        0.28       12.81     14.34 o 
  -1   3  22        6.79       -0.78     16.31 o 
   0   3  22       25.05       14.38     17.62 o 
   1   3  22        0.33       -1.76     15.03 o 
   2   3  22        8.58       24.68     20.17 o 
   3   3  22        1.51        3.66     19.71 o 
  -6   4  22       12.37       28.25     20.84 o 
  -5   4  22        0.01        8.27     22.20 o 
  -4   4  22        4.73       13.94     26.35 o 
  -3   4  22        1.86        4.87     25.19 o 
  -2   4  22       87.59       84.26     16.13 o 
  -1   4  22        6.76        1.20     16.80 o 
   0   4  22        8.06       16.94     14.79 o 
   1   4  22        0.99        5.89     17.68 o 
   2   4  22       23.80       28.85     22.71 o 
  -4   5  22        1.07       -0.97     19.99 o 
  -3   5  22        5.93        5.46     18.92 o 
  -2   5  22        7.30        4.94     18.53 o 
  -1   5  22        1.48        7.75     19.29 o 
   0   5  22       13.62       18.30     21.54 o 
   1   5  22        0.15       13.32     25.39 o 
  -7   0  23       30.24       26.62     33.99 o 
  -5   0  23        5.82        1.26     64.58 o 
  -3   0  23       30.89       14.46     20.11 o 
  -1   0  23        3.74       12.99     17.38 o 
   1   0  23       12.96        8.69     21.84 o 
   3   0  23        3.79       10.93     23.15 o 
  -7   1  23        2.06       22.92     49.58 o 
  -6   1  23        2.19       12.13     24.30 o 
  -5   1  23        3.21       -1.45     21.59 o 
  -4   1  23       20.32       27.20     18.34 o 
  -3   1  23       93.94       77.19     15.67 o 
  -2   1  23        0.01       15.82     15.66 o 
  -1   1  23       17.37       19.51     11.50 o 
   0   1  23        4.14        6.36     14.15 o 
   1   1  23       57.95       52.31     14.50 o 
   2   1  23        0.61       13.46     15.75 o 
   3   1  23        9.55        7.50     17.51 o 
  -6   2  23        4.50        6.61     25.15 o 
  -5   2  23        0.36       18.27     22.40 o 
  -4   2  23       11.29       -5.79     18.84 o 
  -3   2  23        6.94        7.55     15.46 o 
  -2   2  23        0.06        3.98     16.84 o 
  -1   2  23        0.97        4.40     16.44 o 
   0   2  23        0.41        8.96     16.78 o 
   1   2  23        0.11       -0.67     15.86 o 
   2   2  23        1.33        2.09     15.78 o 
  -6   3  23        0.21       14.00     30.76 o 
  -5   3  23        9.79       18.03     22.44 o 
  -4   3  23        0.00       -6.57     20.24 o 
  -3   3  23       23.96       27.15     17.47 o 
  -2   3  23        4.88        3.48     16.55 o 
  -1   3  23       32.48       55.41     16.96 o 
   0   3  23        9.76       30.36     16.10 o 
   1   3  23        7.57       20.37     14.73 o 
   2   3  23        4.09       -8.44     20.05 o 
  -5   4  23        2.21      -11.74     24.87 o 
  -4   4  23       10.92       -2.22     21.35 o 
  -3   4  23       16.12        8.24     20.81 o 
  -2   4  23        8.58       16.84     19.36 o 
  -1   4  23        2.13        9.94     18.97 o 
   0   4  23        0.19       -5.46     17.58 o 
   1   4  23        0.23        6.44     25.51 o 
  -6   0  24        5.21       19.74     33.49 o 
  -4   0  24       62.78       44.80     28.72 o 
  -2   0  24       23.93       23.44     15.83 o 
   0   0  24       11.49        0.43     26.07 o 
   2   0  24       84.67       89.84     24.21 o 
  -6   1  24       39.73       14.62     23.52 o 
  -5   1  24        0.21       15.42     20.75 o 
  -4   1  24       39.11       35.27     18.06 o 
  -3   1  24        3.09       -4.43     16.60 o 
  -2   1  24        8.39        1.33     13.57 o 
  -1   1  24        2.79       -1.82     15.96 o 
   0   1  24        8.63       20.46     22.79 o 
   1   1  24        0.21        4.07     16.78 o 
   2   1  24        3.05       13.16     16.54 o 
  -5   2  24        3.54       -3.72     21.94 o 
  -4   2  24       19.91       17.17     18.83 o 
  -3   2  24        4.41       13.51     18.07 o 
  -2   2  24       12.62       29.02     15.85 o 
  -1   2  24        0.43       -0.27     15.99 o 
   0   2  24       31.32       31.95     19.87 o 
   1   2  24        0.75       -1.69     16.45 o 
  -5   3  24        0.00        5.94     25.99 o 
  -4   3  24       14.96        4.37     21.37 o 
  -3   3  24        2.21        6.60     20.44 o 
  -2   3  24        6.72       12.02     17.58 o 
  -1   3  24        0.50       15.15     19.10 o 
   0   3  24        0.32        0.88     20.53 o 
   1   3  24        0.09        1.94     20.15 o 
  -3   4  24        1.82       -1.07     19.58 o 
  -2   4  24        6.34       10.75     20.17 o 
  -1   4  24        2.70        3.92     24.48 o 
  -5   0  25       29.88       37.56     31.55 o 
  -3   0  25       34.20       23.54     26.82 o 
  -1   0  25       13.78       37.35     31.97 o 
   1   0  25       14.51       15.61     30.75 o 
  -5   1  25        0.73        0.07     29.24 o 
  -4   1  25        0.22       -1.24     20.56 o 
  -3   1  25        5.70       27.80     16.33 o 
  -2   1  25        1.71        8.39     16.96 o 
  -1   1  25        0.01       10.08     18.04 o 
   0   1  25        0.89       -0.53     23.49 o 
  -4   2  25        0.17       18.96     21.54 o 
  -3   2  25       25.45       32.59     23.67 o 
  -2   2  25        7.05        2.33     17.25 o 
  -1   2  25       26.45       39.00     17.09 o 
   0   2  25        5.95       17.56     22.69 o 
  -2   0  26        0.69       -9.60     39.16 o 
                                                 
